# Supplementary material for: Tissue-specific Co-expression of Long Non-coding and Coding RNAs Associated with Breast Cancer
Source: Sci Rep. 2016 Sep 6;6:32731. doi: 10.1038/srep32731 (PMC5011741; doi:10.1038/srep32731)
Supplement: Supplementary Tables [file srep32731-s2.xls]

## Sheet: Article Information
Title :Tissue-specific Co-expression of Long Non-coding and Coding RNAs Associated with Breast Cancer
Authors : Wenting Wu, Erin K.Wagner, Yangyang Hao, Xi Rao, Hongji Dai, Jiali Han, Jinhui Chen, Anna Maria V. Storniolo, Yunlong Liu, Chunyan He

## Sheet: Supplementary Table S1
	Breast Cancer Patients	Healthy Controls
No. of samples	18	18
Age (years)	51.78±12.4	51.72±12.0
Ethnicity
European Ancestry	18 (100%)	18 (100%)
ER status
ER+	12 (66.7%)	NA
ER-	6 (33.3%)	NA
PR status
PR+	9 (50%)	NA
PR-	9 (50%)	NA

## Sheet: Supplementary Table S2
lncRNA ID	Chromosome	Start	End	lncRNA name	Log2 Fold Change	FDR P-value
ENSG00000266100.1	chr17	55599609	55600958	RP11-118E18.2	4.05848	5.49298e-20
ENSG00000160957.7	chr8	145736667	145743229	RECQL4	2.61136	9.18793e-18
ENSG00000231367.1	chr2	38633861	38742882	AC016995.3	-3.28009	9.18793e-18
ENSG00000260343.1	chr13	112967781	112976072	RP11-315H15.3	-5.74771	9.96433e-16
ENSG00000204044.5	chr20	44642141	44650712	RP11-465L10.10	3.76786	6.19371e-13
ENSG00000259884.1	chr12	52452243	52453287	RP11-1100L3.8	4.29065	3.30867e-12
ENSG00000254814.1	chr11	75511922	75514460	RP11-535A19.1	-4.56787	8.32019e-12
ENSG00000237070.1	chr7	15707572	15721605	AC005550.3	-3.5045	1.03189e-11
ENSG00000235387.1	chr9	35909480	35911683	RP11-327L3.1	-3.82691	2.46723e-11
ENSG00000259037.1	chr14	105055358	105056184	RP11-614O9.1	-4.98984	2.46723e-11
ENSG00000257877.1	chr12	112250597	112251224	RP3-462E2.3	-2.929	2.98004e-11
ENSG00000236333.2	chr12	72647288	72668687	TRHDE-AS1	-4.7585	3.54338e-11
ENSG00000253456.1	chr5	158412814	158414207	CTD-2363C16.2	-3.20542	3.54338e-11
ENSG00000250072.1	chr5	148442880	148489350	CTC-529P8.1	-3.58456	3.71438e-11
ENSG00000229847.3	chr10	119232726	119304579	EMX2OS	-2.77517	4.37463e-11
ENSG00000260329.1	chr12	107347807	107349275	RP11-412D9.4	-2.3607	6.40337e-11
ENSG00000232692.1	chr21	27750871	27844017	AP001596.6	-2.39776	1.123e-10
ENSG00000262601.1	chr16	85204882	85218969	CTC-786C10.1	-2.18519	1.9094e-10
ENSG00000230838.1	chr2	216582766	216584147	AC093850.2	5.4294	2.02518e-10
ENSG00000239219.2	chr3	169657141	169684522	RP11-379K17.4	-2.76083	2.02518e-10
ENSG00000271208.1	chr6	112555366	112555959	RP1-142L7.8	-2.85702	2.02518e-10
ENSG00000177133.5	chr1	2976179	2985001	RP1-163G9.1	-3.04163	2.13408e-10
ENSG00000249035.2	chr5	151056506	151104343	CTB-113P19.1	-2.31027	3.63282e-10
ENSG00000260102.1	chr13	112851664	112855314	RP11-315H15.2	-4.23586	3.6937e-10
ENSG00000223808.1	chr10	9012088	9015431	RP11-428L9.2	6.03157	4.03041e-10
ENSG00000260306.1	chr16	21805416	21807080	RP11-645C24.5	-1.98103	4.86399e-10
ENSG00000258232.2	chr12	49658939	49667089	RP11-161H23.5	1.58532	7.0614e-10
ENSG00000253811.1	chr5	158410014	158411797	CTD-2363C16.1	-2.99579	7.64838e-10
ENSG00000034063.9	chr19	4903092	4962165	UHRF1	1.19744	8.80102e-10
ENSG00000241684.1	chr3	64670585	64997143	ADAMTS9-AS2	-1.7766	1.15461e-09
ENSG00000270953.1	chr7	130147501	130148123	RP11-2E11.9	-2.77611	1.15461e-09
ENSG00000238045.5	chr16	29819966	29823306	AC009133.14	1.37237	1.29276e-09
ENSG00000253552.3	chr7	27147396	27173921	HOXA-AS2	-2.44739	1.30674e-09
ENSG00000259070.1	chr14	39218545	39417477	LINC00639	-2.57938	1.45049e-09
ENSG00000227591.1	chr1	209834709	209897470	RP1-28O10.1	-5.17971	1.5016e-09
ENSG00000270132.1	chr8	134241299	134241940	CTC-458A3.8	3.65348	1.80812e-09
ENSG00000236322.2	chr9	43184068	43189411	RP11-327I22.8	-2.55115	2.26446e-09
ENSG00000232821.1	chr7	19152097	19153894	AC003986.6	-2.95295	2.78436e-09
ENSG00000254826.1	chr11	75486949	75487974	CTD-2530H12.2	-4.63853	2.8956e-09
ENSG00000233930.3	chr11	1592583	1620414	RP13-25N22.1	2.4246	3.67198e-09
ENSG00000259007.1	chr14	52433721	52436518	RP11-463J10.3	-2.29291	4.40334e-09
ENSG00000263499.1	chr17	55678217	55685773	RP11-118E18.4	2.25205	5.46574e-09
ENSG00000232536.1	chr1	151512992	151534331	RP11-74C1.4	3.35026	6.06823e-09
ENSG00000263585.1	chr17	79890274	79890934	RP11-498C9.13	3.15872	8.06284e-09
ENSG00000260578.1	chr18	65149028	65152203	CTD-2541J13.1	-2.80929	1.0567e-08
ENSG00000255071.1	chr11	18252970	18270182	SAA2-SAA4	-3.81446	1.10884e-08
ENSG00000240115.1	chr2	228549966	228551622	AC064853.4	-3.36235	2.14576e-08
ENSG00000253102.1	chr17	48473799	48475249	RP1-117B12.4	1.68703	2.67346e-08
ENSG00000232043.1	chr20	49187512	49194578	RP4-530I15.9	1.44622	4.00627e-08
ENSG00000236714.1	chr5	142125165	142140563	AC005592.1	-3.02448	4.05802e-08
ENSG00000249695.2	chr12	246577	258335	RP11-598F7.4	-3.20906	6.30395e-08
ENSG00000229108.1	chr7	15728003	15735116	AC005550.4	-3.8768	6.91589e-08
ENSG00000237159.1	chr9	34568013	34582827	RP11-296L22.4	-4.365	6.91589e-08
ENSG00000242268.2	chr3	168621154	168639784	RP11-368I23.2	-3.7865	7.47136e-08
ENSG00000253125.1	chr8	22547663	22656129	RP11-459E5.1	4.15976	7.80322e-08
ENSG00000267532.1	chr17	6919137	6922978	MIR497HG	-1.15305	8.04139e-08
ENSG00000229645.4	chr14	95873606	95876427	LINC00341	-2.4675	8.87743e-08
ENSG00000249258.2	chr8	16988690	17007298	RP11-468H14.2	-2.36197	9.12276e-08
ENSG00000237986.2	chr10	11117094	11140436	CELF2-AS2	-2.70608	1.07095e-07
ENSG00000234394.3	chr9	70921444	71020316	RP11-561O23.5	-1.32227	1.54317e-07
ENSG00000258265.1	chr14	19529958	19530898	CTD-2311B13.2	5.68875	1.89287e-07
ENSG00000257424.1	chr12	80849275	80852604	RP11-288D9.1	-3.9853	2.16592e-07
ENSG00000237813.3	chr7	115878314	116139519	AC002066.1	-3.91383	2.69813e-07
ENSG00000225877.1	chr19	43326015	43331030	AC004603.4	-3.55401	3.04415e-07
ENSG00000266036.1	chr17	72743458	72745051	MIR3615	2.48465	3.05525e-07
ENSG00000226482.1	chr3	186569675	186573912	ADIPOQ-AS1	-4.03546	3.27485e-07
ENSG00000259721.1	chr15	33009471	33011208	RP11-758N13.1	4.60159	3.55984e-07
ENSG00000225278.3	chr1	143211628	143240439	RP11-782C8.5	-2.31466	3.60015e-07
ENSG00000227509.1	chr3	184222901	184226187	EIF2B5-IT1	-3.7015	3.87087e-07
ENSG00000269751.1	chr19	48983104	48985571	CTC-273B12.8	1.05608	4.17978e-07
ENSG00000263424.1	chr18	65173826	65181267	CTD-2541J13.2	-2.30309	4.33233e-07
ENSG00000226009.1	chr10	103578835	103588536	RP11-190J1.10	-3.02345	4.83124e-07
ENSG00000221857.3	chr19	35629728	35642239	CTD-2527I21.4	-2.50152	5.4184e-07
ENSG00000203688.4	chr6	168080306	168084467	RP11-351J23.1	-3.04114	5.59205e-07
ENSG00000230615.1	chr1	44509600	44570647	RP5-1198O20.4	2.28072	5.59205e-07
ENSG00000234456.2	chr7	79082198	79100524	MAGI2-AS3	-1.35402	5.59205e-07
ENSG00000238122.1	chr1	108803818	108816311	RP11-483I13.2	2.84438	5.59205e-07
ENSG00000254862.1	chr11	27493276	27503980	RP11-159H22.2	-3.28083	5.59205e-07
ENSG00000256013.1	chr16	10623297	10625939	RP11-27M24.1	1.32958	5.59205e-07
ENSG00000259932.1	chr15	45490715	45491337	CTD-2651B20.7	-2.2861	7.35783e-07
ENSG00000259279.1	chr15	39885781	39886432	CTD-2033D15.1	2.42285	8.47979e-07
ENSG00000261139.1	chr8	145721763	145725663	CTD-2517M14.5	1.64146	8.52937e-07
ENSG00000231768.1	chr1	234663637	234667525	RP5-855F14.1	-2.10975	8.69356e-07
ENSG00000228830.1	chr1	234742754	234745229	RP4-781K5.2	1.00585	8.90728e-07
ENSG00000237234.2	chr6	112475967	112487670	RP1-142L7.5	-2.44059	8.90728e-07
ENSG00000257433.1	chr12	48099868	48136077	RP1-197B17.3	-1.81264	9.00121e-07
ENSG00000238018.1	chr2	54888148	54889929	AC093110.3	-1.87991	9.68792e-07
ENSG00000224985.1	chr1	161123550	161129139	RP11-297K8.2	1.81005	1.05514e-06
ENSG00000228682.2	chr1	31971841	31974167	RP11-439L8.3	4.66919	1.11875e-06
ENSG00000224698.1	chr1	108963311	108975806	RP11-131J3.1	2.92775	1.15027e-06
ENSG00000244214.1	chr3	167582637	167584402	RP11-298O21.7	-4.38485	1.32842e-06
ENSG00000253364.1	chr14	106110833	106115394	RP11-731F5.2	4.37936	1.589e-06
ENSG00000267598.1	chr19	13263885	13265007	CTC-250I14.6	1.53756	1.73019e-06
ENSG00000229019.1	chr9	71041759	71044285	RP11-88I18.3	-2.55984	1.88196e-06
ENSG00000235027.1	chr11	1781578	1783716	AC068580.6	1.55033	1.92064e-06
ENSG00000259450.1	chr15	39480639	39486510	RP11-265N7.1	4.83259	1.92064e-06
ENSG00000253177.1	chr8	93681064	93691822	RP11-100L22.1	-3.82404	1.97981e-06
ENSG00000235427.1	chr7	116182772	116192023	AC006159.5	-2.91641	2.15017e-06
ENSG00000235370.3	chr15	84953014	84966399	CSPG4P5	-1.15325	2.25753e-06
ENSG00000151303.10	chr10	88728247	88784489	AGAP11	-1.77077	2.29904e-06
ENSG00000261269.1	chr5	71735730	71738214	RP11-389C8.2	-2.00302	2.36793e-06
ENSG00000249007.1	chr1	201980498	201984785	RP11-510N19.5	2.92507	2.5545e-06
ENSG00000253434.1	chr8	112388868	112555202	RP11-1101K5.1	-3.28833	2.71221e-06
ENSG00000228630.1	chr12	54356092	54368740	HOTAIR	3.64466	2.88961e-06
ENSG00000261040.2	chr17	58160927	58169246	CTD-2319I12.1	2.84366	2.94247e-06
ENSG00000230536.1	chr9	130853248	130856736	RP11-379C10.4	1.65965	2.94639e-06
ENSG00000255471.1	chr11	86603256	86636079	RP11-736K20.5	-2.68153	3.05806e-06
ENSG00000259125.1	chr12	57538403	57541402	RP11-545N8.3	-2.12653	3.3812e-06
ENSG00000262179.2	chr6	44184676	44185973	RP1-302G2.5	-2.86259	3.3812e-06
ENSG00000267272.1	chr1	87595448	87634881	RP5-1052I5.1	-1.94138	3.3812e-06
ENSG00000261062.1	chr20	10381657	10384178	RP5-931K24.3	-1.63755	3.49354e-06
ENSG00000259357.1	chr1	150937736	150938734	RP11-316M1.12	1.59073	3.49703e-06
ENSG00000206113.2	chr4	2420701	2430972	RP11-503N18.1	2.89134	3.72749e-06
ENSG00000223477.2	chr10	47096454	47151848	LINC00842	-2.61922	3.72749e-06
ENSG00000234869.1	chr22	46937392	46944093	RP3-439F8.1	2.22726	3.82547e-06
ENSG00000251390.2	chr20	825767	838106	RP11-276A18.2	2.21763	3.86855e-06
ENSG00000223764.1	chr1	852250	855072	RP11-54O7.3	3.15534	3.93351e-06
ENSG00000261385.1	chr16	31142754	31143198	RP11-388M20.2	2.53459	4.00679e-06
ENSG00000230731.2	chr13	44808254	44817328	RP11-478K15.6	-3.86949	4.10863e-06
ENSG00000204422.7	chr6	31654739	31681849	XXbac-BPG32J3.20	1.08629	4.14437e-06
ENSG00000223534.1	chr6	32627657	32628506	HLA-DQB1-AS1	2.48471	4.95918e-06
ENSG00000248869.1	chr4	137717877	138133953	RP11-138I17.1	-2.58034	4.95918e-06
ENSG00000268120.1	chr19	7935447	7936182	CTD-3193O13.11	3.93853	4.95918e-06
ENSG00000259985.1	chr18	29265618	29266786	RP11-549B18.1	-2.40113	5.19298e-06
ENSG00000255182.1	chr8	145721001	145730827	CTD-2517M22.14	1.10364	5.59947e-06
ENSG00000251594.1	chr11	117671559	117690134	RP11-728F11.1	-1.73875	5.61932e-06
ENSG00000270093.1	chr21	18015848	18017384	AP000473.8	-2.07799	5.61932e-06
ENSG00000237250.3	chr1	238025475	238091621	RP11-193H5.1	1.01022	5.9247e-06
ENSG00000225243.1	chr1	171168383	171196927	RP1-127D3.4	-1.90296	6.11416e-06
ENSG00000254369.2	chr7	27169596	27195542	HOXA-AS3	-2.56668	6.39906e-06
ENSG00000189295.8	chr22	17134956	17175538	ANKRD62P1-PARP4P3	-1.81083	6.68822e-06
ENSG00000251660.1	chr7	30197147	30199150	AC007036.5	-2.53518	6.68822e-06
ENSG00000182021.5	chr9	67017400	67032072	RP11-381O7.3	-2.15137	6.75761e-06
ENSG00000267727.1	chr19	33792185	33792846	CTD-2540B15.7	-2.57791	6.75761e-06
ENSG00000267580.1	chr19	33790840	33792074	CTD-2540B15.11	-2.59763	6.97619e-06
ENSG00000230028.1	chrX	75107994	75109321	RP11-212D3.3	-1.53359	7.18871e-06
ENSG00000238279.1	chr1	153506079	153507591	BX470102.3	-2.47997	7.18871e-06
ENSG00000231134.1	chr2	85413532	85414376	TCF7L1-IT1	-1.99788	7.34514e-06
ENSG00000237654.1	chr11	131372653	131410761	AP003025.2	-2.78817	7.34514e-06
ENSG00000241158.2	chr3	64547014	64573878	ADAMTS9-AS1	-2.16877	7.63835e-06
ENSG00000271155.1	chr9	98268517	98269918	RP11-435O5.5	-1.7212	9.03893e-06
ENSG00000231864.2	chr9	139957987	139959033	RP11-229P13.23	2.63367	9.2858e-06
ENSG00000270071.1	chr21	17664112	17680454	AP001172.2	-1.89989	9.2858e-06
ENSG00000245080.3	chr8	96079036	96085410	RP11-320N21.1	1.77265	9.60574e-06
ENSG00000270412.1	chr9	101705619	101706057	RP11-92C4.6	-1.87262	9.60574e-06
ENSG00000231290.1	chr20	57090435	57194944	APCDD1L-AS1	-2.67105	1.04319e-05
ENSG00000261716.1	chr1	149816065	149820591	RP11-196G18.22	1.22208	1.07647e-05
ENSG00000258498.1	chr14	102018558	102026768	DIO3OS	-1.73165	1.08544e-05
ENSG00000260572.1	chr3	160471216	160472930	RP11-16N11.2	-1.39107	1.09493e-05
ENSG00000224958.1	chr9	70970105	70972768	PGM5-AS1	-3.50457	1.13525e-05
ENSG00000258410.1	chr15	20333998	20353206	RP11-173D3.1	-1.5567	1.13525e-05
ENSG00000255177.2	chr11	1263491	1270906	RP11-532E4.2	4.0514	1.18966e-05
ENSG00000256633.1	chr11	72295616	72299023	RP11-169D4.2	-2.4324	1.18966e-05
ENSG00000257891.1	chr14	19505871	19519837	CTD-2311B13.1	3.63719	1.20032e-05
ENSG00000235426.2	chr10	81142084	81169030	RP11-342M3.5	-1.64306	1.20394e-05
ENSG00000239453.1	chr3	113307595	113309036	SIDT1-AS1	2.5555	1.3262e-05
ENSG00000270141.1	chr3	169482308	169482848	TERC	1.53146	1.3262e-05
ENSG00000262979.1	chr17	78289451	78290433	CTD-2047H16.2	2.72432	1.35398e-05
ENSG00000261286.1	chr16	84492865	84500967	RP11-517C16.2	1.6008	1.40363e-05
ENSG00000249690.1	chr4	151500241	151502697	RP11-1336O20.2	1.25862	1.43792e-05
ENSG00000205181.5	chr20	5476713	5485259	LINC00654	-1.34515	1.44746e-05
ENSG00000223813.1	chr7	29554385	29603286	AC007255.8	2.16141	1.50694e-05
ENSG00000259359.1	chr15	96714810	96717568	RP11-327J17.2	-2.07957	1.59014e-05
ENSG00000249365.1	chr5	124443897	124485622	RP11-508M8.1	-4.03812	1.61982e-05
ENSG00000264956.1	chr17	21793031	21814739	RP11-1109M24.5	-1.55624	1.73596e-05
ENSG00000229931.1	chr6	16761369	16762883	RP1-151F17.1	1.40152	1.74239e-05
ENSG00000230928.1	chr10	100011780	100016332	RP11-34A14.3	-1.82589	1.74239e-05
ENSG00000241181.1	chr7	1583450	1585885	AC093734.13	1.68797	1.75245e-05
ENSG00000250012.1	chr3	125803063	125814192	RP11-124N2.1	-2.50321	1.76262e-05
ENSG00000261468.1	chr3	30739153	30741068	RP11-1024P17.1	-1.70811	1.84082e-05
ENSG00000233766.2	chr2	192711265	192908909	AC098617.1	-1.2989	1.8419e-05
ENSG00000262097.1	chr16	14103137	14109873	CTD-2135D7.5	-2.31578	1.86153e-05
ENSG00000263412.1	chr17	46122503	46125435	RP5-890E16.2	-1.2397	1.8768e-05
ENSG00000258252.1	chr14	19562689	19566731	CTD-2311B13.5	3.54587	2.03793e-05
ENSG00000230710.1	chr13	40755946	40763165	LINC00332	-3.29095	2.07129e-05
ENSG00000229116.1	chr10	44787706	44789157	RP11-20J15.3	-2.0941	2.13066e-05
ENSG00000250073.2	chr11	124629025	124635832	RP11-677M14.3	-1.44259	2.28783e-05
ENSG00000259532.1	chr15	71041271	71046516	RP11-138H8.2	-1.78062	2.41362e-05
ENSG00000254414.1	chr15	85175129	85177218	RP11-182J1.1	-1.13356	2.464e-05
ENSG00000230058.1	chr13	40918094	40924440	RP11-172E9.2	-3.09804	2.54837e-05
ENSG00000260141.1	chr16	33054930	33106752	RP11-19N8.4	-1.72146	2.54837e-05
ENSG00000260093.1	chr8	9907995	9911764	RP11-1E4.1	-1.42754	2.60216e-05
ENSG00000255774.1	chr11	69291901	69294708	AP000439.3	5.27053	2.7098e-05
ENSG00000230910.2	chr6	69339854	69344919	RP3-525N10.2	-2.15768	2.80431e-05
ENSG00000227617.3	chr2	169628463	169642939	CERS6-AS1	1.6997	2.9725e-05
ENSG00000259459.1	chr15	63682335	63729347	RP11-321G12.1	2.838	2.9725e-05
ENSG00000266411.1	chr17	61044178	61045910	RP11-180P8.3	1.92429	2.9725e-05
ENSG00000270661.1	chr6	112538841	112540771	RP1-142L7.9	-2.44343	3.33065e-05
ENSG00000267296.2	chr19	33793763	33795960	CEBPA-AS1	-1.61852	3.64431e-05
ENSG00000257764.2	chr12	69747273	69748005	RP11-1143G9.4	1.16176	3.67705e-05
ENSG00000228613.1	chr2	1550437	1623885	AC144450.1	2.92884	3.73419e-05
ENSG00000225782.1	chr1	220835813	220836458	RP11-322F10.2	-1.69517	3.7633e-05
ENSG00000226252.1	chr1	47691469	47696422	RP1-18D14.7	-1.92697	3.7633e-05
ENSG00000232093.1	chr1	155017667	155018594	RP11-307C12.11	1.65627	3.94586e-05
ENSG00000247809.3	chr15	96670598	96870590	NR2F2-AS1	-1.19964	4.04553e-05
ENSG00000259780.2	chr16	2285690	2286914	RP11-304L19.12	1.88781	4.04553e-05
ENSG00000250961.1	chr5	56690887	56829251	CTD-2023N9.1	-3.84859	4.07466e-05
ENSG00000231121.2	chr12	77718421	77966055	RP1-34H18.1	-1.91485	4.30283e-05
ENSG00000254815.1	chr11	557595	560107	RP11-496I9.1	2.38257	4.36626e-05
ENSG00000240350.1	chr2	112248850	112268567	AC017002.1	1.53861	4.48511e-05
ENSG00000248774.1	chr4	174243357	174250845	RP11-798M19.3	2.14245	4.49371e-05
ENSG00000268854.1	chr19	50983376	50986608	CTD-2545M3.2	1.19288	4.49371e-05
ENSG00000260626.1	chr16	33336283	33337443	RP11-23E10.3	-1.20906	4.69364e-05
ENSG00000215859.4	chr1	147466094	147484331	RP6-74O6.2	2.54161	5.03814e-05
ENSG00000244464.1	chr3	99316908	99342664	RP11-201E8.1	-2.66222	5.46107e-05
ENSG00000259716.1	chr20	35177530	35232932	RP5-977B1.11	-1.20119	5.60495e-05
ENSG00000257607.1	chr7	1094996	1098897	RP11-449P15.1	-1.922	5.67975e-05
ENSG00000248335.1	chr4	141633322	141637235	RP11-102N12.2	2.69941	6.05349e-05
ENSG00000226622.1	chr2	62817390	62889789	AC092155.4	-2.80925	6.67595e-05
ENSG00000249647.2	chr5	134571924	134583869	CTC-349C3.2	2.63359	6.87504e-05
ENSG00000261742.1	chr16	65318402	65610203	RP11-256I9.1	3.07371	7.2568e-05
ENSG00000215304.3	chr15	32691157	32727434	RP13-395E19.3	-1.18552	7.6899e-05
ENSG00000223678.1	chr9	33402855	33409946	RP11-311H10.4	-3.4102	8.12045e-05
ENSG00000242569.2	chr1	143347958	143379903	RP11-435B5.3	-1.6996	8.52009e-05
ENSG00000225783.2	chr22	27042392	27072438	MIAT	1.56266	9.006e-05
ENSG00000234978.1	chr1	142803224	142816004	RP11-423O2.5	-1.89226	9.006e-05
ENSG00000253428.1	chr5	173116462	173132852	CTB-43E15.2	-3.7448	9.02905e-05
ENSG00000256694.1	chr12	273830	275487	RP11-598F7.5	-2.52121	9.02905e-05
ENSG00000232682.1	chr10	61815632	61820501	RP11-388P9.2	1.30119	9.34826e-05
ENSG00000230698.1	chr3	49936735	49941190	CTD-2330K9.2	2.09421	9.52047e-05
ENSG00000267577.1	chr19	55670307	55688908	CTD-2587H24.5	1.8917	9.52047e-05
ENSG00000265474.1	chr17	27072587	27074670	AC010761.9	2.05912	9.90536e-05
ENSG00000256879.1	chr12	20514666	20523196	RP11-284H19.1	-1.74877	0.000100484
ENSG00000263069.1	chr17	78325628	78388968	CTD-2047H16.4	1.00607	0.000100668
ENSG00000235772.1	chr21	43980484	43982044	AP001625.6	1.61316	0.000103159
ENSG00000254680.1	chr11	12282973	12284720	RP11-265D17.2	1.97728	0.000103265
ENSG00000225146.1	chr7	1068661	1083527	AC073957.15	1.62375	0.000113725
ENSG00000270164.1	chr19	42041545	42043266	AC006129.4	1.28787	0.000122709
ENSG00000225420.1	chr2	88838238	88875128	AC104134.2	1.0882	0.000130471
ENSG00000253972.1	chr8	120227351	120259088	RP11-4K16.2	1.76183	0.000136114
ENSG00000265168.1	chr17	26900135	26901261	RP11-192H23.5	-2.81019	0.000138994
ENSG00000270419.1	chr6	163834097	163834992	CAHM	-1.63104	0.000138994
ENSG00000263718.2	chr17	75253819	75277979	RP11-285E9.6	2.74783	0.000139883
ENSG00000250513.1	chr5	134369072	134551255	CTC-349C3.1	2.9618	0.000146942
ENSG00000110347.7	chr11	102733467	102745764	MMP12	3.86537	0.000149298
ENSG00000267328.1	chr19	36245467	36246391	AC002398.12	-2.38924	0.000153182
ENSG00000236449.1	chr2	175411869	175639555	AC018890.6	-1.43568	0.000155414
ENSG00000264672.1	chr17	56597198	56634338	RP11-112H10.4	1.27164	0.000156054
ENSG00000246090.2	chr4	100010008	100222513	RP11-696N14.1	-1.07239	0.000156074
ENSG00000258745.1	chr14	51378944	51380076	RP11-218E20.5	-1.93893	0.00015692
ENSG00000164621.5	chr5	135465196	135470579	SMAD5-AS1	-1.17986	0.000169301
ENSG00000233429.5	chr7	27135266	27139884	HOTAIRM1	-1.19259	0.000169979
ENSG00000261737.1	chr1	87169185	87170145	RP4-612B15.3	-1.85278	0.000173066
ENSG00000253535.1	chr8	24153327	24769586	RP11-624C23.1	1.73039	0.000181719
ENSG00000255206.1	chr8	68994439	69007316	RP11-403D15.2	-2.36808	0.000181719
ENSG00000243967.3	chr1	108918460	108953436	NBPF5P	1.32649	0.00018393
ENSG00000237327.1	chr2	158984469	158990500	UPP2-IT1	-2.97889	0.000185617
ENSG00000229776.1	chr6	32000490	32004035	C4B-AS1	2.42508	0.000197391
ENSG00000233627.2	chr6	31967753	31971298	C4A-AS1	2.42508	0.000197391
ENSG00000231246.1	chr1	112719856	112903150	RP5-965F6.2	-2.61718	0.000198154
ENSG00000231453.1	chr2	175190755	175195371	AC018470.4	-1.98274	0.000198838
ENSG00000267520.1	chr2	61153044	61155287	RP11-373L24.1	1.01247	0.000198838
ENSG00000225951.1	chr9	131231236	131235291	RP11-339B21.9	1.70872	0.000198862
ENSG00000222032.1	chr2	238337563	238343465	AC112721.2	3.91792	0.000200462
ENSG00000267176.1	chr19	45588587	45593632	CTB-179K24.3	1.89162	0.000200517
ENSG00000260788.1	chr16	83754724	83806541	RP11-298D21.1	-2.27249	0.000201174
ENSG00000225768.1	chr10	106234697	106240032	RP11-127O4.3	3.40498	0.000208902
ENSG00000250133.2	chr12	54387594	54390569	HOXC-AS2	1.99946	0.000211629
ENSG00000237940.3	chr2	242912834	242919427	AC093642.3	1.38401	0.00021382
ENSG00000261757.1	chr5	142083347	142084986	AC005592.3	-2.48638	0.000227115
ENSG00000270139.1	chr21	17789459	17791400	AP001172.3	-1.66654	0.000229389
ENSG00000260403.1	chr16	1206976	1207974	RP11-616M22.1	4.22891	0.000236443
ENSG00000260192.1	chr5	124828954	124937920	RP11-756H20.1	-3.41339	0.000241401
ENSG00000255871.2	chr12	16846734	16848911	RP11-69C13.1	-2.20116	0.000249321
ENSG00000250341.1	chr4	138114910	138119521	RP11-785F11.1	-2.33357	0.000249533
ENSG00000260417.1	chr16	85625872	85629326	CTD-2542L18.1	1.12741	0.000254713
ENSG00000224713.2	chr12	58005901	58013421	AC025165.8	-1.29228	0.000257621
ENSG00000228485.1	chr10	120968043	120971272	RP11-567J24.4	-1.97708	0.000257906
ENSG00000235904.1	chr3	29305685	29332217	RBMS3-AS3	-2.65718	0.000261352
ENSG00000261026.1	chr8	22536526	22541522	CTD-3247F14.2	2.21011	0.000263083
ENSG00000249436.1	chr5	56910216	56913258	CTD-2023N9.3	-3.96993	0.000268616
ENSG00000224087.1	chr2	130865257	130867314	AC018804.3	3.08235	0.000276866
ENSG00000215386.6	chr21	17442842	17999716	LINC00478	-1.68606	0.000288139
ENSG00000236751.1	chrX	46185359	46187080	RP1-30G7.2	-3.11459	0.000288605
ENSG00000260029.2	chr16	50585735	50587851	RP11-401P9.1	2.19109	0.000288605
ENSG00000249955.1	chr4	170902898	170914957	RP11-6E9.4	-4.20844	0.000300074
ENSG00000236295.1	chr2	217735164	217738655	AC007563.1	-1.84787	0.000309602
ENSG00000146666.4	chr7	47801074	47806370	LINC00525	-2.19756	0.00031488
ENSG00000226963.1	chr2	173292502	173293331	AC078883.4	-1.40086	0.000329925
ENSG00000254568.1	chr11	124753587	124757685	RP11-664I21.5	-1.45586	0.000330382
ENSG00000262585.1	chr17	77889051	77900524	RP11-353N14.5	2.7234	0.000330382
ENSG00000248019.2	chr4	89630940	89651254	FAM13A-AS1	-1.17167	0.000333938
ENSG00000255090.1	chr11	122026130	122293579	RP11-820L6.1	-1.67463	0.000336614
ENSG00000223774.1	chr1	201862970	201869106	RP11-307B6.3	-1.56558	0.00033972
ENSG00000260892.1	chr15	75968568	75969503	CTD-2026K11.1	-1.74874	0.00033972
ENSG00000249772.1	chr5	80409204	80410671	CTD-2193P3.2	-1.58824	0.000339886
ENSG00000260356.1	chr3	180698226	180700537	RP11-436A20.4	-1.22192	0.000341757
ENSG00000224063.1	chr2	187867947	188419390	AC007319.1	-1.58921	0.000346176
ENSG00000259423.1	chr15	39459940	39472231	RP11-265N7.2	4.33355	0.00035291
ENSG00000236703.1	chr6	135516221	135517133	MYB-AS1	2.65532	0.000354147
ENSG00000241624.1	chr20	62198794	62199958	RP4-697K14.12	1.65922	0.000355823
ENSG00000268544.1	chr1	149575345	149575767	RP11-277L2.4	1.65267	0.000356585
ENSG00000232192.1	chr1	245369746	245397803	RP11-62I21.1	3.41154	0.000365909
ENSG00000257613.1	chr12	70612912	70615642	RP11-320P7.1	-1.66525	0.000377158
ENSG00000227751.1	chr1	17733256	17733878	RP1-20B21.4	1.41673	0.000378091
ENSG00000255644.1	chr12	21912914	21919639	RP11-59N23.1	-1.97915	0.000394597
ENSG00000254211.1	chr5	173213793	173236042	CTB-43E15.4	-1.53089	0.000412256
ENSG00000183242.7	chr11	32457064	32480315	WT1-AS	2.44483	0.00043014
ENSG00000261480.1	chr15	28964523	28983577	RP11-578F21.6	-1.95983	0.000434797
ENSG00000260124.2	chr20	47980414	47984296	RP4-791K14.2	-1.00663	0.000448024
ENSG00000224251.2	chr10	5037680	5039572	RP11-499O7.7	-2.93302	0.000458706
ENSG00000225311.1	chr6	144632835	144654437	RP1-91J24.3	-1.94231	0.000458706
ENSG00000225302.1	chr10	118592512	118609716	RP11-539I5.1	1.44179	0.000466266
ENSG00000246022.2	chr3	125898908	125929012	ALDH1L1-AS2	-3.9703	0.000490666
ENSG00000268555.1	chr19	21753624	21770124	RP11-678G14.3	-1.98904	0.000490666
ENSG00000248464.1	chr5	44388834	44414091	RP11-473L15.2	-2.23526	0.00049479
ENSG00000232767.1	chr10	118429614	118432250	RP11-498B4.5	-2.0373	0.000496181
ENSG00000259942.1	chr10	47656084	47657233	RP11-292F22.7	-3.07342	0.000503125
ENSG00000267125.1	chr19	1852398	1853621	CTB-31O20.6	1.3034	0.000505365
ENSG00000250266.1	chr4	171195070	171204230	RP11-789C1.1	-3.5456	0.000507744
ENSG00000262528.1	chr16	705034	706194	LA16c-349E10.1	1.43196	0.000520549
ENSG00000235875.2	chr13	111766621	111768025	ARHGEF7-AS2	-2.46253	0.000524714
ENSG00000231574.1	chr3	177534653	177617012	RP11-91K9.1	2.89422	0.000527371
ENSG00000259964.1	chr15	71439989	71481381	RP11-673C5.2	2.634	0.000535136
ENSG00000256582.1	chr12	9856673	9861946	RP11-75L1.1	1.94991	0.00057304
ENSG00000260929.1	chr16	50774821	50776726	RP11-327F22.1	2.63597	0.000573445
ENSG00000261712.1	chr15	79705700	79706228	RP11-358L4.1	1.91342	0.000592188
ENSG00000267686.1	chr18	57792265	57828428	RP11-795H16.3	-1.48141	0.000609514
ENSG00000230782.1	chr9	109737114	109865269	RP11-508N12.2	-1.53071	0.000612066
ENSG00000231609.1	chr2	63271057	63275775	AC009501.4	-1.38344	0.000623117
ENSG00000231943.3	chr2	114285145	114300249	RP11-395L14.4	-2.58524	0.000629835
ENSG00000224549.1	chr9	22767174	22768315	RP11-370B11.3	-2.89754	0.000648366
ENSG00000205890.3	chr16	3082482	3089134	RP11-473M20.5	1.72875	0.000656626
ENSG00000267560.1	chr18	59967269	59968231	RP11-173A16.1	1.06551	0.000656626
ENSG00000227290.1	chr1	87819207	87837338	RP4-544H6.2	-1.70645	0.000660879
ENSG00000233554.1	chr9	33166973	33179981	RP11-326F20.5	-1.86799	0.000671354
ENSG00000260391.2	chr3	124442635	124445172	RP11-71H17.7	-1.66461	0.000697213
ENSG00000246430.2	chr8	57408805	57472382	RP11-16M8.2	-2.33501	0.000715234
ENSG00000248441.2	chr15	95819690	95870358	CTD-2536I1.1	-1.53627	0.00072316
ENSG00000256540.1	chr12	276022	291565	RP11-598F7.6	-2.14903	0.000732887
ENSG00000267016.1	chr17	75465244	75468852	RP11-75C10.9	1.67109	0.000737257
ENSG00000264596.1	chr18	7814116	7815728	RP11-678G15.1	-1.59936	0.000745269
ENSG00000255108.1	chr11	823634	832883	AP006621.8	-2.42797	0.00075194
ENSG00000233693.1	chr1	164738353	164743878	RP11-506O24.1	1.45088	0.000773196
ENSG00000227512.1	chr9	139437333	139438287	RP11-413M3.4	-1.59462	0.000778545
ENSG00000253773.1	chr8	96216684	96822364	KB-1047C11.2	2.2656	0.000778545
ENSG00000261039.1	chr6	169575401	169582835	RP11-417E7.2	3.15803	0.000808019
ENSG00000224865.2	chr7	131594979	131633712	AC009518.5	1.67509	0.000814549
ENSG00000259269.1	chr15	39764904	39773407	RP11-624L4.2	4.83172	0.000814549
ENSG00000229323.1	chr13	51095069	51101585	RP11-175B12.2	3.5607	0.000821017
ENSG00000251257.1	chr5	38461029	38468441	CTD-2263F21.1	-2.03726	0.000821017
ENSG00000267959.1	chr19	18392659	18393560	MIR3188	2.52488	0.000821017
ENSG00000231817.2	chr13	47029472	47060641	RP11-189B4.6	-1.91783	0.000826442
ENSG00000262995.1	chr16	20451588	20458322	CTD-2194A8.2	-2.61838	0.00084439
ENSG00000227050.1	chr1	28265386	28286704	RP11-460I13.2	3.1818	0.000858249
ENSG00000248529.1	chr5	60954301	60994259	RP11-2O17.2	-2.53546	0.000870086
ENSG00000227630.1	chr1	234861148	234867390	RP4-781K5.8	1.90863	0.000891436
ENSG00000235740.1	chr6	143875462	143883168	RP11-436I24.1	1.62418	0.000891436
ENSG00000258010.2	chr15	80726136	80737493	RP11-210M15.1	1.80977	0.000897038
ENSG00000269256.1	chr10	78318108	78320752	RP11-325D15.2	-2.53329	0.00090152
ENSG00000227082.1	chr1	121138614	121204983	AL592494.5	-1.40523	0.000935877
ENSG00000260693.1	chr15	30832296	30838172	AC026150.8	-1.12422	0.000951604
ENSG00000257931.2	chr14	19932012	19972292	CTD-2311B13.7	1.43644	0.000958678
ENSG00000237543.1	chr9	69146939	69149621	RP11-58A12.3	-2.355	0.00097369
ENSG00000241287.1	chr6	32627663	32630227	XXbac-BPG254F23.6	2.03458	0.00100089
ENSG00000204706.9	chr9	72700732	72790804	RP11-195E11.2	-1.29371	0.00100997
ENSG00000230333.2	chr7	11221359	11559802	AC004538.3	-2.18121	0.00104917
ENSG00000259634.1	chr14	92524896	92525877	RP11-529H20.5	-1.01432	0.00105385
ENSG00000256514.1	chr11	67119043	67141055	AP003419.11	1.18669	0.00107582
ENSG00000225708.2	chr20	56644110	56647126	RP13-379L11.1	2.85421	0.00108208
ENSG00000232689.1	chr1	242366857	242373825	RP11-561I11.3	-3.20157	0.00108278
ENSG00000236914.3	chr15	38361682	38365160	RP11-1008C21.2	-1.50301	0.0011026
ENSG00000270168.1	chr16	3051301	3052017	LA16c-380H5.4	4.11036	0.00111439
ENSG00000265840.1	chr17	27076749	27077097	AC010761.10	1.95773	0.00116214
ENSG00000256928.1	chr11	73106604	73107481	RP11-809N8.2	1.63456	0.0011972
ENSG00000251359.3	chr4	184018170	184020352	WWC2-AS2	-1.55205	0.00120105
ENSG00000240666.1	chr3	154876530	154901074	MME-AS1	-2.01502	0.00121497
ENSG00000269996.1	chr1	121133256	121134581	RP11-343N15.5	-1.02875	0.00121497
ENSG00000257953.1	chr12	58230875	58236528	RP11-620J15.1	-1.1573	0.00121605
ENSG00000259352.1	chr15	45365690	45366246	RP11-109D20.2	2.36193	0.00125328
ENSG00000249356.1	chr4	119990479	119991452	RP11-21I10.2	1.5517	0.00128048
ENSG00000244265.1	chr3	150479724	150480325	SIAH2-AS1	2.17294	0.00128503
ENSG00000226797.1	chr17	61458592	61491673	AC015923.1	2.46652	0.00133586
ENSG00000232117.1	chr13	30726023	30733758	RP11-490N5.2	-1.29833	0.00133586
ENSG00000232995.2	chr1	163117264	163291684	RP11-267N12.3	-1.13402	0.0013927
ENSG00000224271.1	chr22	48027423	48251349	RP11-191L9.4	3.70464	0.00139739
ENSG00000265485.1	chr18	22208146	22242162	RP11-449D8.1	-1.65106	0.00140455
ENSG00000259153.1	chr14	71276922	71282120	RP6-65G23.3	1.94802	0.00141937
ENSG00000261496.1	chr4	86933449	86935027	RP13-514E23.1	-2.30801	0.00143414
ENSG00000267405.1	chr17	42872115	42875151	CTC-296K1.4	-2.55324	0.00143414
ENSG00000260586.1	chr15	71634663	71640810	RP11-592N21.2	2.29645	0.00146192
ENSG00000255750.1	chr12	26383752	26472653	RP11-283G6.5	-1.20302	0.00152703
ENSG00000226871.1	chr17	8221406	8222030	AC135178.7	-2.12701	0.00153391
ENSG00000258554.1	chr12	56360622	56361258	RP11-973D8.4	1.07523	0.00153391
ENSG00000261219.1	chr15	58012493	58013126	RP11-344A16.2	-1.95528	0.00153391
ENSG00000233806.3	chr2	242823514	243020873	AC131097.3	1.26855	0.00160306
ENSG00000253187.2	chr7	27208238	27211534	HOXA-AS4	-2.32328	0.00162461
ENSG00000229105.1	chr9	119266562	119324572	RP11-264C15.2	1.77048	0.00165378
ENSG00000232679.1	chr1	222215047	222238105	RP11-400N13.3	4.15068	0.00167974
ENSG00000248872.1	chr4	171961753	171980314	RP11-344G13.1	-1.94883	0.00167974
ENSG00000269909.1	chr9	129462577	129463312	RP11-489N22.3	1.88153	0.00168637
ENSG00000227844.1	chr6	136364990	136393965	RP13-143G15.3	-1.52984	0.00171652
ENSG00000249717.1	chr4	75881184	75895572	RP11-44F21.3	-1.84185	0.00172383
ENSG00000244567.1	chr2	208686014	208687493	AC096772.6	-1.12852	0.00176891
ENSG00000264491.1	chr17	65016050	65017859	RP11-349A8.3	3.07463	0.00176951
ENSG00000254652.1	chr17	11464473	11467380	RP11-678P16.1	-1.46597	0.00187401
ENSG00000234261.1	chr6	14977019	15090234	RP11-146I2.1	2.08813	0.00188606
ENSG00000270124.1	chr16	85613615	85617177	RP11-118F19.1	1.43606	0.00188638
ENSG00000262728.1	chr15	32898619	32907361	AC123768.4	-1.33892	0.00189302
ENSG00000257839.1	chr12	76426438	76427677	RP11-290L1.2	-1.71051	0.00192261
ENSG00000223776.4	chr1	236686369	236687808	LGALS8-AS1	1.37783	0.00192877
ENSG00000271065.1	chr12	51815740	51818395	RP11-607P23.1	3.15429	0.0019386
ENSG00000260612.1	chr16	71760878	71761895	RP11-432I5.4	-1.39764	0.00194652
ENSG00000259976.1	chr3	114033348	114035026	RP11-553L6.5	-1.02734	0.00194824
ENSG00000256967.1	chr12	7281675	7283794	RP11-273B20.1	1.48658	0.00198349
ENSG00000260681.1	chr16	19422051	19422984	CTA-363E6.5	2.85963	0.0019853
ENSG00000270640.1	chr2	28619682	28619977	RP11-373D23.2	1.71667	0.00199087
ENSG00000258858.1	chr14	105156428	105157621	RP11-982M15.5	-1.62704	0.0020067
ENSG00000228035.1	chr1	115825655	115910693	RP4-663N10.1	-2.44692	0.00201096
ENSG00000260941.1	chr1	120140325	120141894	LINC00622	-1.68382	0.00201204
ENSG00000267112.1	chr18	52553097	52565314	RP11-839G9.1	1.95223	0.00201204
ENSG00000267582.1	chr19	13907388	13907747	CTD-3252C9.2	2.45126	0.00201204
ENSG00000224057.1	chr7	55247443	55256627	EGFR-AS1	-1.41702	0.00203472
ENSG00000271553.1	chr7	128307097	128308210	RP11-274B21.10	-1.45055	0.00203472
ENSG00000259920.1	chr7	130121332	130124233	RP11-2E11.5	-1.67589	0.00204382
ENSG00000250893.1	chr4	40428136	40429602	RP11-588L15.2	1.65852	0.00205376
ENSG00000267458.1	chr19	13054932	13055301	CTC-425F1.4	1.24851	0.00207356
ENSG00000270077.1	chr8	98156398	98156951	KB-1958F4.1	-1.34058	0.00207663
ENSG00000230061.1	chr21	45834473	45845155	AP001065.2	1.55774	0.0020826
ENSG00000253406.1	chr5	148596086	148656368	AC012613.2	-2.20162	0.00208449
ENSG00000256249.1	chr12	123171672	123200526	RP11-324E6.6	-1.80524	0.00210331
ENSG00000254286.1	chr8	127570120	127725660	RP11-89K10.1	1.541	0.00211285
ENSG00000255114.1	chr11	118914899	118916205	RP11-110I1.6	1.2322	0.00211993
ENSG00000242590.1	chr1	990413	991496	RP11-54O7.14	1.95703	0.00212504
ENSG00000231482.2	chr2	1576326	1584083	AC141930.2	2.17615	0.0021251
ENSG00000147676.9	chr8	120177273	120257913	MAL2	1.53896	0.00214272
ENSG00000235009.1	chr2	38658436	38660715	AC093822.1	-2.65418	0.00214272
ENSG00000240754.1	chr1	206288156	206306131	RP11-38J22.6	2.40827	0.00215852
ENSG00000250546.1	chr4	84717589	85214565	RP11-8L2.1	2.31569	0.00219282
ENSG00000255723.1	chr4	88238322	88266362	RP11-529H2.2	-2.90881	0.00221404
ENSG00000245750.3	chr15	69755365	69863775	RP11-279F6.1	2.47131	0.00231874
ENSG00000228794.3	chr1	762988	794826	RP11-206L10.11	-1.34332	0.00236035
ENSG00000246331.2	chr12	30908008	30933673	RP11-77I22.2	-1.58601	0.00244355
ENSG00000260877.1	chr11	69186231	69187279	RP11-211G23.2	-2.31245	0.00244636
ENSG00000242924.1	chr3	167582561	167594705	RP11-298O21.6	-2.92375	0.00246896
ENSG00000245694.4	chr16	54952775	54963101	CRNDE	1.06355	0.00249357
ENSG00000230239.1	chr1	17181902	17185779	RP11-108M9.2	-1.08973	0.00249717
ENSG00000255404.1	chr11	65563417	65564690	RP11-770G2.5	2.46633	0.00249717
ENSG00000247728.2	chr15	30909201	30917976	RP11-932O9.7	-1.06188	0.00250937
ENSG00000260686.1	chr5	122168051	122170228	CTB-36H16.2	-1.1075	0.00251379
ENSG00000258276.1	chr14	20006913	20010958	RP11-244H18.1	2.99153	0.00253155
ENSG00000257835.1	chr12	77773600	77784644	RP1-97G4.1	-1.93503	0.00253964
ENSG00000236494.1	chr7	33832780	33842768	RP11-89N17.4	-1.2092	0.00264803
ENSG00000244468.1	chr3	149002569	149051440	RP11-206M11.7	3.17954	0.00265612
ENSG00000255507.1	chr11	75514476	75526451	RP11-535A19.2	-2.12042	0.00265824
ENSG00000267743.1	chr18	55857066	55862928	RP11-718I15.1	1.87541	0.00265824
ENSG00000267280.1	chr17	59470817	59488916	RP11-332H18.4	-1.67723	0.00265964
ENSG00000267653.1	chr17	67473280	67497896	RP1-193H18.3	-1.94745	0.00282226
ENSG00000256146.1	chr12	5425127	5428513	RP11-319E16.2	3.38432	0.00282325
ENSG00000267325.1	chr18	53443958	53448952	RP11-397A16.2	-1.59463	0.00282325
ENSG00000225725.4	chr8	7812536	7866277	FAM66E	-1.11276	0.00283269
ENSG00000231496.1	chr10	11002114	11012779	RP1-251M9.2	-2.77644	0.00285327
ENSG00000227155.2	chr9	454304	492112	RP11-165F24.3	1.12584	0.00287086
ENSG00000265114.1	chr17	22192161	22192940	RP11-285M22.1	2.18294	0.00291334
ENSG00000259725.1	chr16	54971698	54972583	CTD-3032H12.1	2.27472	0.0029411
ENSG00000243961.1	chr20	9966736	10023864	RP5-839B4.8	-2.45582	0.00296601
ENSG00000175164.8	chr9	136131053	136150617	ABO	-1.43422	0.00298239
ENSG00000243321.1	chr3	149795281	149797904	RP11-167H9.3	1.72643	0.00309083
ENSG00000237989.1	chr21	44778027	44782229	AP001046.5	1.50306	0.0032034
ENSG00000226520.1	chr1	157995340	158000956	KIRREL-IT1	-1.59572	0.00322896
ENSG00000228798.1	chr21	18003146	18013002	AP000473.5	-1.46983	0.0032401
ENSG00000258560.1	chr14	100519140	100541215	CTD-2376I20.1	1.9287	0.00324514
ENSG00000267082.1	chr19	11314304	11326844	CTC-510F12.2	-1.48711	0.00331674
ENSG00000265413.1	chr18	8402845	8405159	RP11-789C17.1	-1.33681	0.0033683
ENSG00000228917.1	chr1	161054255	161057361	RP11-544M22.8	1.75923	0.0034057
ENSG00000269930.1	chr15	30909161	30909952	RP11-932O9.9	-1.01577	0.00343747
ENSG00000260807.2	chr16	1025761	1031596	RP11-161M6.2	-2.22366	0.00344908
ENSG00000263644.1	chr17	61468552	61508450	RP11-269G24.3	1.64321	0.00351292
ENSG00000234577.1	chr6	152701681	152702699	SYNE1-AS1	-1.26776	0.00358105
ENSG00000224079.1	chr7	1114086	1117672	AC091729.7	1.97203	0.00372393
ENSG00000231621.1	chr2	198062715	198063997	AC013264.2	2.12491	0.0037668
ENSG00000236304.1	chr11	76368100	76374910	AP001189.4	-1.1258	0.00380879
ENSG00000225670.2	chr1	159165775	159172302	CTA-134P22.2	-1.45666	0.00382286
ENSG00000267753.1	chr19	31827904	31829830	CTC-439O9.2	-1.1709	0.00382781
ENSG00000222044.1	chr22	38428172	38430235	RP5-1039K5.16	-1.63037	0.00383952
ENSG00000260135.2	chr16	55461470	55496209	RP11-212I21.2	2.21391	0.00391608
ENSG00000261586.2	chr12	52211683	52213934	RP11-923I11.6	-1.23792	0.0039563
ENSG00000267194.1	chr17	67547499	67550002	RP1-193H18.2	-1.26229	0.00401127
ENSG00000261488.1	chr3	111852270	111854206	RP11-757F18.5	2.34485	0.00402075
ENSG00000228971.2	chr1	95975672	96247898	RP11-286B14.1	-1.72701	0.00407117
ENSG00000258819.1	chr14	77535523	77542687	RP11-7F17.3	-1.60864	0.00408315
ENSG00000259957.2	chr16	49328797	49330647	RP11-491F9.8	-2.26456	0.00408315
ENSG00000261235.1	chr16	82077941	82173236	RP11-510J16.5	2.266	0.0041465
ENSG00000259114.1	chr14	74498500	74549566	AC005484.5	1.0386	0.00416164
ENSG00000269950.1	chr21	17947038	17954957	AP000962.2	-1.57072	0.00417577
ENSG00000261573.1	chr1	198626682	198636190	RP11-553K8.5	2.21495	0.00427032
ENSG00000260810.1	chr14	91724643	91725347	CTD-2547L24.4	2.12891	0.00439464
ENSG00000175061.12	chr17	16342136	16381992	C17orf76-AS1	-1.15788	0.00440431
ENSG00000254319.1	chr8	2523591	2585991	RP11-134O21.1	-2.28101	0.00447193
ENSG00000224559.2	chr2	132394598	132407188	AC093838.7	1.85563	0.00452914
ENSG00000162947.4	chr2	150624020	150715705	AC007364.1	-2.03554	0.00453563
ENSG00000249175.1	chr5	94124494	94129304	CTC-484P3.3	-1.24065	0.00453563
ENSG00000271090.1	chr12	54350318	54352745	AC012531.23	3.25959	0.00461164
ENSG00000231236.2	chr21	28731204	28820898	AP001604.3	-2.32767	0.00461322
ENSG00000215374.4	chr8	7159133	7212876	FAM66B	-1.11954	0.00463341
ENSG00000251151.2	chr12	54375293	54379303	HOXC-AS3	2.44422	0.00463341
ENSG00000253576.1	chr8	92988136	92989646	GS1-5L10.1	-2.32899	0.00463341
ENSG00000258920.1	chr14	89883698	89886137	FOXN3-AS1	-1.1649	0.00463341
ENSG00000260350.1	chr16	8941507	8942581	RP11-152P23.2	1.06595	0.00463341
ENSG00000260755.1	chr16	66543340	66543951	RP11-403P17.3	-1.20499	0.00463341
ENSG00000261625.1	chr11	68768233	68769516	RP11-554A11.4	-1.47515	0.00463341
ENSG00000238261.4	chr1	143377281	143404415	RP11-435B5.5	-1.41888	0.00465707
ENSG00000262454.1	chr16	14396145	14420210	RP11-65J21.3	-1.69681	0.00465707
ENSG00000248494.1	chr4	54459123	54470214	LNX1-AS2	-1.50351	0.00471457
ENSG00000267650.1	chr19	10106673	10107839	CTD-2553C6.1	-1.96612	0.00471457
ENSG00000259426.1	chr15	69689243	69707368	RP11-253M7.1	1.51731	0.00478312
ENSG00000269906.1	chr14	51129229	51129896	RP11-248J18.2	-1.07969	0.00478312
ENSG00000249609.1	chr4	169750070	169754088	RP11-635L1.3	1.6517	0.00479349
ENSG00000170161.6	chr9	66553273	66555928	RP11-262H14.4	-1.16272	0.00484862
ENSG00000249643.1	chr5	124073092	124073698	RP11-436H11.6	-1.2714	0.00487758
ENSG00000250402.1	chr5	124712527	124713132	RP11-395P13.4	-2.40118	0.00491572
ENSG00000224885.1	chr2	3302112	3305236	TSSC1-IT1	1.04907	0.00492571
ENSG00000264207.1	chr1	149802876	149804109	RP11-196G18.23	1.32276	0.00492571
ENSG00000225472.1	chr9	14317084	14357907	RP11-120J1.1	-1.92348	0.00498483
ENSG00000233823.1	chr6	152134411	152135314	RP3-443C4.2	3.34092	0.00500514
ENSG00000259914.1	chr16	83759281	83759982	RP11-298D21.2	-2.49743	0.00504614
ENSG00000260551.1	chr15	24407901	24415095	PWRN2	-3.33825	0.00506494
ENSG00000244706.2	chr3	167584288	167588765	RP11-298O21.3	-2.92511	0.00512312
ENSG00000258754.3	chr15	94261771	94614049	CTD-3049M7.1	-1.496	0.00528177
ENSG00000224298.2	chr17	34400226	34417480	AC069363.1	1.91331	0.00531143
ENSG00000254109.1	chr8	30239635	30242917	CTD-3107M8.4	-1.46713	0.0054375
ENSG00000255864.1	chr12	24366190	24715524	RP11-444D3.1	-1.91492	0.00549201
ENSG00000250696.1	chr4	70047818	70082484	RP11-704M14.1	3.2836	0.00554944
ENSG00000233589.1	chr1	68944812	68949222	RP4-694A7.2	2.30881	0.00563708
ENSG00000269933.1	chr1	71471537	71472185	RP3-333A15.2	-2.10212	0.00575442
ENSG00000229692.2	chr2	39219420	39220998	SOS1-IT1	-1.01981	0.00585537
ENSG00000246523.3	chr11	86666661	86712001	RP11-736K20.6	-1.343	0.00588456
ENSG00000267077.1	chr16	4845266	4846533	RP11-127I20.5	1.4926	0.00592607
ENSG00000225806.3	chr20	57438583	57463864	RP1-309F20.3	-1.19634	0.00612986
ENSG00000230587.1	chr2	43324884	43329829	AC093609.1	-1.35311	0.00613095
ENSG00000237485.1	chr3	20215736	20227919	SGOL1-AS1	2.05287	0.0063166
ENSG00000234663.1	chr2	181966659	182264286	AC104820.2	1.97272	0.0063589
ENSG00000228290.2	chr6	85399143	85419252	RP11-132M7.3	-1.08094	0.00636009
ENSG00000227218.2	chr9	130696782	130703231	RP11-203J24.8	1.36042	0.00640414
ENSG00000231310.2	chr3	176762649	176765711	TBL1XR1-AS1	1.32957	0.0065167
ENSG00000239677.1	chr3	73672719	73674658	PDZRN3-AS1	-1.63493	0.00654335
ENSG00000254921.1	chr11	8056993	8061265	RP11-236J17.6	-1.72869	0.00657109
ENSG00000262703.1	chr16	11442000	11443178	RP11-485G7.6	2.09313	0.00660725
ENSG00000214733.4	chr8	144871090	144872629	RP11-429J17.8	1.75433	0.00663019
ENSG00000234918.1	chr10	37529815	37530977	RP11-20F24.2	2.81442	0.00663019
ENSG00000271327.1	chr12	89761584	89763078	RP11-1109F11.3	-1.08325	0.00663019
ENSG00000253980.1	chr5	156626253	156651390	CTB-4E7.1	2.71613	0.00667109
ENSG00000197558.7	chr7	149473131	149531068	SSPO	1.02203	0.00675215
ENSG00000270096.1	chr3	169512750	169514001	RP11-362K14.6	-1.18107	0.00675215
ENSG00000182057.4	chr22	42665759	42671202	Z83851.3	1.15907	0.00685582
ENSG00000242286.1	chrX	31279225	31341747	DMD-AS2	-1.42384	0.00688321
ENSG00000237357.1	chr9	44401766	44404440	RP11-475I24.3	-1.22854	0.00689729
ENSG00000234437.1	chr1	169411876	169429690	RP1-206D15.3	2.23865	0.00701919
ENSG00000241219.1	chr3	112769759	112782290	RP11-572M11.1	-1.28839	0.0071031
ENSG00000249868.4	chr8	255306	281026	RP11-63E5.6	-1.59856	0.00714404
ENSG00000261189.1	chr6	7540684	7541571	RP3-512B11.3	2.02048	0.00714404
ENSG00000263400.1	chr17	10633094	10672323	CTC-297N7.5	-1.40036	0.00714404
ENSG00000264932.1	chr17	19552686	19553248	CTD-2104P17.2	-1.38541	0.00714404
ENSG00000256469.1	chr11	94607217	94658686	RP11-856F16.2	-1.30684	0.00724494
ENSG00000237286.1	chr7	2983669	2986725	AC004906.3	1.80083	0.00728743
ENSG00000224707.1	chr6	20438052	20440409	E2F3-IT1	2.00927	0.00737468
ENSG00000261020.1	chr17	21919351	21924060	RP11-744K17.1	-1.24318	0.00741968
ENSG00000031544.9	chr15	72084977	72110600	NR2E3	1.78393	0.00746988
ENSG00000234678.1	chr1	201969222	201979481	RP11-465N4.4	1.44933	0.0074954
ENSG00000237380.2	chr2	176986339	177001826	HOXD-AS2	-1.23434	0.0074954
ENSG00000253311.1	chr5	159203779	159298391	AC011343.1	-2.32249	0.0074954
ENSG00000255465.2	chr11	128485760	128491711	RP11-264E20.1	-2.11148	0.00757786
ENSG00000261242.1	chr14	64010287	64011382	CTD-2302E22.4	-1.34987	0.00757786
ENSG00000237387.1	chr22	25976208	25977349	CTA-407F11.7	-1.47195	0.00759394
ENSG00000261340.1	chr11	30001660	30003939	RP11-215H22.1	-2.94183	0.00776775
ENSG00000258066.1	chr12	78169563	78177356	RP11-781A6.1	-1.6158	0.0078132
ENSG00000261218.1	chr16	81771853	81801311	RP11-960L18.1	2.69827	0.00803401
ENSG00000224223.1	chr7	54624663	54639419	GS1-18A18.1	3.77922	0.00826998
ENSG00000235687.3	chr10	37598113	37635954	RP11-20F24.4	2.09184	0.00831148
ENSG00000238078.1	chr1	221002597	221005771	RP11-295M18.2	-1.73688	0.00833378
ENSG00000240126.1	chr6	39865116	39867847	RP11-61I13.2	-1.73558	0.00837601
ENSG00000261243.1	chr16	84529205	84531101	RP11-517C16.4	1.34912	0.00853661
ENSG00000269806.1	chr19	48118956	48129652	CTD-3001H11.1	1.16888	0.00857669
ENSG00000226605.1	chr2	63053199	63085573	AC007098.1	-1.77541	0.00868236
ENSG00000225255.2	chr22	16199666	16231333	LA16c-83F12.6	3.58769	0.00874151
ENSG00000234076.1	chr3	188659504	188665428	TPRG1-AS1	-1.4868	0.00887001
ENSG00000228386.2	chr20	32602775	32605555	RP5-1125A11.4	1.44285	0.00898564
ENSG00000229970.2	chr7	8301894	8384146	AC007128.1	3.08844	0.00907439
ENSG00000259343.1	chr15	81616718	81654378	RP11-761I4.3	1.21543	0.00911455
ENSG00000267048.1	chr16	89972565	89984641	RP11-566K11.7	1.04356	0.00917094
ENSG00000244502.2	chr3	13518482	13521553	HDAC11-AS1	-1.61123	0.00921931
ENSG00000256508.2	chr11	68779751	68785915	RP11-554A11.6	-1.97346	0.00922051
ENSG00000227017.1	chr7	30216003	30218630	AC007036.6	-1.39702	0.00925274
ENSG00000225731.1	chr21	44153704	44161868	AP001627.1	-1.34237	0.00938954
ENSG00000236719.2	chr1	180528112	180535654	RP11-522D2.1	-2.48005	0.00939703
ENSG00000255399.2	chr12	114845996	114850636	TBX5-AS1	-1.10068	0.00945309
ENSG00000229525.1	chr2	220253218	220268355	AC053503.4	2.06698	0.00958063
ENSG00000228918.1	chr1	182098445	182283196	GS1-122H1.2	1.46152	0.0096697
ENSG00000236137.1	chr1	117568104	117602112	RP11-27K13.3	1.28561	0.00972419
ENSG00000204261.4	chr6	32811863	32814272	XXbac-BPG246D15.8	1.4323	0.00979596
ENSG00000233030.2	chr1	149757215	149764576	RP11-196G18.3	1.73242	0.00979977
ENSG00000254588.1	chr11	128396037	128400284	RP11-1007G5.2	-1.60537	0.00979977
ENSG00000258667.1	chr14	62182276	62217815	HIF1A-AS2	1.33064	0.00979977
ENSG00000270145.1	chr17	38459457	38460909	CTD-2267D19.6	2.02128	0.00979977
ENSG00000231291.3	chr5	4512375	4516889	RP11-445O3.1	-2.68011	0.00985815
ENSG00000259827.1	chr16	56716382	56721719	RP11-343H19.2	-1.40429	0.00986988
ENSG00000267078.1	chr17	74565874	74567322	RP11-666A8.9	1.36606	0.00986988
ENSG00000229124.2	chr10	17256238	17271984	VIM-AS1	-1.08078	0.00989846

## Sheet: Supplementary Table S3
mRNA ID	Chromosome	Log2 Fold Change	FDR P-value
RGS1	chr1	6.26843	1.15528e-52
DM119428	chr17	4.96494	2.68537e-42
JUNB	chr19	2.77687	2.20592e-23
SERPINE1	chr7	5.12842	2.86805e-23
CYR61	chr1	3.68027	7.84757e-22
JUN	chr1	2.28365	7.84757e-22
MMP11	chr22	5.64249	1.61977e-21
IQGAP3	chr1	4.28711	1.82439e-21
HIST2H3C	chr1	4.94033	7.64406e-21
CENPF	chr1	4.08239	1.95668e-19
HIST1H2BO	chr6	4.93605	4.11186e-19
CYYR1	chr21	-2.39481	5.30877e-19
CTGF	chr6	3.30568	8.67891e-19
HIST1H1D	chr6	3.33689	3.69316e-18
GPAM	chr10	-5.27684	5.12459e-18
TNFRSF12A	chr16	2.87945	1.71512e-17
HIST1H3H	chr6	3.77548	1.96431e-17
MMP9	chr20	4.26181	2.22285e-17
HIST1H3F	chr6	3.18687	2.76563e-17
ATF3	chr1	3.76011	2.93319e-17
COMP	chr19	5.70979	2.93319e-17
GPRC5A	chr12	3.65416	2.93319e-17
RND1	chr12	4.1832	2.93319e-17
CD300LG	chr17	-3.2036	3.91835e-17
ZC3H12A	chr1	2.14529	3.91835e-17
MKI67	chr10	4.20949	4.66566e-17
KIAA0408	chr6	-3.50304	4.81909e-17
LEP	chr7	-4.81256	6.09761e-17
BHLHB2	chr3	3.11376	6.72428e-17
MRAP	chr21	-5.04606	7.45115e-17
ASPM	chr1	4.35492	8.8658e-17
KIF4A	chrX	4.38786	9.52216e-17
ANO2	chr12	-2.73476	1.73588e-16
MRAS	chr3	-2.7775	2.73835e-16
GDF15	chr19	5.20715	2.94166e-16
NCEH1	chr3	1.95086	3.67297e-16
RGS16	chr1	3.04126	3.82317e-16
TBX15	chr1	-2.42671	3.97169e-16
COL25A1	chr4	-3.44687	4.0367e-16
OR2B2	chr6	6.3878	4.69024e-16
CEP55	chr10	4.47447	7.47035e-16
TPX2	chr20	3.82508	7.50661e-16
ANLN	chr7	4.13296	8.8836e-16
CRYAB	chr11	-3.55725	1.10404e-15
WISP1	chr8	4.13677	1.10404e-15
HIST1H2BF	chr6	3.39316	1.29791e-15
FOS	chr14	5.28472	1.67766e-15
HIST1H2BH	chr6	3.60575	1.67766e-15
DMGDH	chr5	-2.92451	1.76771e-15
PKMYT1	chr16	4.43155	1.76771e-15
SCN4B	chr11	-2.63072	1.76771e-15
CES1	chr16	-4.16345	2.13215e-15
NUF2	chr1	4.14807	2.76121e-15
MTHFD2	chr2	2.11242	3.34665e-15
IER3	chr6	3.33662	4.59045e-15
LDB2	chr4	-2.13861	4.6123e-15
NR4A1	chr12	4.26544	6.75023e-15
PEAR1	chr1	-2.24201	6.75023e-15
S100B	chr21	-3.53678	6.75023e-15
EEPD1	chr7	-2.29928	6.8671e-15
HIST2H2AA3	chr1	2.38183	8.49609e-15
KLHL31	chr6	-4.28347	8.49609e-15
HIST1H2BG	chr6	2.95008	9.11693e-15
PITX1	chr5	3.89453	9.36531e-15
AKR1C1	chr10	-3.80151	1.01983e-14
AK055386	chr20	-3.47587	1.04762e-14
SLC44A4	chr6	2.54737	1.04762e-14
MYOM1	chr18	-3.10977	1.07718e-14
HIST1H2BM	chr6	4.39069	1.12418e-14
HIST1H2AM	chr6	3.57082	1.16709e-14
DTL	chr1	3.26516	1.30253e-14
RP11-426E5.2	chr10	-4.90362	1.49384e-14
TVAS4	chr12	3.19559	1.90169e-14
KIF23	chr15	3.17612	2.09117e-14
ADAMDEC1	chr8	5.4641	2.27759e-14
LPL	chr8	-4.86967	2.27759e-14
NR4A2	chr2	3.1022	2.27759e-14
SEMA3G	chr3	-3.10223	2.32796e-14
HSPB7	chr1	-3.88123	2.48331e-14
KCNB1	chr20	-3.59495	2.55684e-14
SOCS3	chr17	2.59973	3.00635e-14
C14orf180	chr14	-4.99424	3.18944e-14
HIST1H2AJ	chr6	4.89433	3.41943e-14
GPIHBP1	chr8	-4.38957	3.56534e-14
ITGA7	chr12	-3.6933	4.10741e-14
CAV1	chr7	-3.42014	4.25304e-14
UBE2T	chr1	3.56809	4.69817e-14
BX538274	chr7	-3.56388	6.00528e-14
SDS	chr12	3.41319	6.00528e-14
CDC2	chr10	3.38969	6.95819e-14
SAA1	chr11	-4.17453	7.05341e-14
EBF1	chr5	-2.75501	7.44327e-14
ATOH8	chr2	-2.99835	7.96956e-14
HIST1H2BD	chr6	2.24344	9.5497e-14
CYP2B	chr19	8.49834	1.35933e-13
AKR1C3	chr10	-2.8804	1.37621e-13
IFI30	chr19	3.09806	1.90133e-13
HIST1H3B	chr6	4.2597	2.02193e-13
UHRF1	chr19	3.21059	2.13984e-13
C3orf55	chr3	-3.88242	2.23388e-13
DKFZp667I0324	chr10	-3.73768	2.53401e-13
LIMS2	chr2	-2.23684	2.98722e-13
HIST1H2BL	chr6	3.7777	3.02981e-13
INHBA	chr7	3.77461	3.43341e-13
CXCR4	chr2	3.0532	3.84648e-13
TIMP4	chr3	-4.46174	3.85937e-13
LOC158376	chr9	-3.8664	4.48772e-13
RECQL4	chr8	2.49952	5.06365e-13
UNQ1900	chr5	-4.32464	5.06365e-13
SLC20A1	chr2	1.48561	5.37342e-13
KIAA1300	chr15	-1.87227	5.44517e-13
DMD	chrX	-2.92103	5.57071e-13
LOC283392	chr12	-5.34943	5.63886e-13
SCN4A	chr17	-3.81372	7.80183e-13
THSD1	chr13	-1.75025	8.48758e-13
DAAM2	chr6	-2.04098	8.73478e-13
DUSP2	chr2	3.26218	9.07324e-13
EZR	chr6	1.99847	9.07324e-13
TRIB1	chr8	1.92289	1.02884e-12
BUB1	chr2	3.76621	1.08984e-12
CST1	chr20	8.11151	1.26557e-12
CASC5	chr15	3.35539	1.28822e-12
PDE2A	chr11	-2.81849	1.28822e-12
GLYAT	chr11	-5.42155	1.52697e-12
ANGPT1	chr8	-3.50611	1.64819e-12
HIST1H2BK	chr6	2.02018	1.6619e-12
DGAT2	chr11	-4.67743	1.92339e-12
TROAP	chr12	3.69986	2.10953e-12
NAT1	chr8	4.37002	2.1958e-12
PREX2	chr8	-2.34738	2.21013e-12
PAFAH1B3	chr19	2.55283	2.28653e-12
HRCT1	chr9	-3.98007	2.66487e-12
POLQ	chr3	3.10842	2.75845e-12
C5orf4	chr5	-1.67436	3.07546e-12
GCOM1	chr15	-3.27847	3.08743e-12
S100P	chr4	5.3738	3.77615e-12
CLSPN	chr1	2.95951	3.79697e-12
BC108260	chr1	3.0166	4.32311e-12
EZH2	chr7	2.19225	4.32311e-12
HIST1H2AK	chr6	2.26847	4.32311e-12
RUNX1T1	chr8	-1.89975	4.81257e-12
NKAIN1	chr1	4.65725	4.88625e-12
CAV2	chr7	-2.63634	5.46893e-12
ITIH5	chr10	-2.52183	5.46893e-12
RGN	chrX	-2.84741	5.46893e-12
AX747850	chr9	-1.68141	5.48407e-12
APCDD1	chr18	-2.44448	5.71023e-12
CENPE	chr4	2.63473	5.90966e-12
KIF20A	chr5	3.2822	6.03854e-12
HIST1H1B	chr6	3.82345	6.52229e-12
MMP28	chr17	-2.89539	6.82481e-12
CKS2	chr9	3.1998	7.27545e-12
FAM149A	chr4	-2.12482	7.31651e-12
MSI2	chr17	1.82204	7.75688e-12
KLB	chr4	-2.62505	8.93833e-12
HIST1H3G	chr6	4.57429	8.94759e-12
MMP1	chr11	7.47649	8.98687e-12
PLIN1	chr15	-4.70569	9.33835e-12
TMEM132C	chr12	-3.48556	9.74191e-12
TNS1	chr2	-2.76154	1.0358e-11
FHL1	chrX	-3.31115	1.13065e-11
DUSP1	chr5	3.0787	1.15273e-11
AK054645	chr9	-2.53609	1.17117e-11
FOSB	chr19	5.21762	1.20117e-11
BAI3	chr6	-2.30927	1.20889e-11
EBF2	chr8	-2.07463	1.23966e-11
PAQR4	chr16	2.81787	1.28331e-11
HIST1H3D	chr6	2.50608	1.46453e-11
CIT	chr12	2.54529	1.51363e-11
THSD7B	chr2	-2.43959	1.59916e-11
NUSAP1	chr15	3.35663	1.72662e-11
HIST3H2BB	chr1	3.0548	1.83138e-11
TENC1	chr12	-1.97103	2.08326e-11
HIST2H2BE	chr1	2.01035	2.10406e-11
CKMT2	chr5	-2.40525	2.45629e-11
CFB	chr6	3.81994	2.77537e-11
LMNB1	chr5	2.96903	2.78552e-11
ASPA	chr17	-2.66974	3.15124e-11
ATAD2	chr8	2.10713	3.15124e-11
HMGB3	chrX	2.59905	3.2866e-11
CA4	chr17	-4.72795	3.30924e-11
DUSP10	chr1	2.36893	3.30924e-11
TSTA3	chr8	1.90842	3.81374e-11
KIF26A	chr14	-2.04312	3.86401e-11
MMRN2	chr10	-1.99003	3.867e-11
GPD1	chr12	-4.78166	3.87393e-11
GOLGA8E	chr15	-1.56982	3.98325e-11
CD36	chr7	-4.18915	4.18387e-11
LVRN	chr5	-5.60317	4.18387e-11
TLN2	chr15	-2.14465	4.3658e-11
KIFC1	chr6	3.14855	4.49358e-11
DLGAP5	chr14	3.53335	5.17385e-11
HIST1H2AL	chr6	3.53744	5.24487e-11
KIAA1211	chr4	3.63782	5.24487e-11
PLAUR	chr19	2.61657	5.51474e-11
PDIA4	chr7	1.79506	5.71127e-11
PYCR1	chr17	3.14892	6.07073e-11
MST091	chr2	-3.25659	6.12473e-11
KIF2C	chr1	3.26302	6.17864e-11
STAT5A	chr17	-1.80039	6.20266e-11
CCDC46	chr17	-1.51531	6.25706e-11
METRN	chr16	2.82584	6.25706e-11
XBP1	chr22	2.62439	6.25706e-11
CDCA5	chr11	3.59247	6.36521e-11
EBF3	chr10	-2.65539	6.59582e-11
GADD45B	chr19	1.85675	6.61339e-11
HN1	chr17	2.5546	6.74843e-11
GNG11	chr7	-2.10292	7.42952e-11
PPARG	chr3	-3.11612	7.42952e-11
HIST3H2A	chr1	2.99058	7.53853e-11
BC022313	chr10	3.39193	7.61778e-11
HIST1H1T	chr6	4.66708	7.68447e-11
ZNF552	chr19	2.37708	8.1447e-11
SLC37A1	chr21	1.75079	8.54387e-11
TMEM100	chr17	-3.3266	8.75043e-11
EPB42	chr15	-4.85975	8.99783e-11
FANCI	chr15	2.01469	8.99911e-11
LARP6	chr15	-2.1809	9.19095e-11
GRM4	chr6	5.30139	9.62935e-11
naaladase_II	chr11	-3.92716	9.99012e-11
TRHDE	chr12	-3.87449	9.99012e-11
BC014312	chr6	3.17025	1.04749e-10
NPR1	chr1	-3.48774	1.18389e-10
ZWINT	chr10	2.89018	1.18389e-10
CCL14	chr17	-2.663	1.26894e-10
AK026905	chr11	2.21167	1.41556e-10
CD69	chr12	3.07065	1.41813e-10
ACACB	chr12	-3.33521	1.43127e-10
TUBA1C	chr12	1.72494	1.44546e-10
CDO1	chr5	-3.36425	1.46837e-10
CCDC64	chr12	2.62276	1.48141e-10
HOXA3	chr7	-2.54122	1.72928e-10
DSEL	chr18	-1.90507	1.98306e-10
NDN	chr15	-1.9323	2.031e-10
C14orf49	chr14	-2.17535	2.03647e-10
GPRIN1	chr5	3.68683	2.04608e-10
PPP1R1A	chr12	-3.81682	2.1652e-10
JAM2	chr21	-1.94344	2.22223e-10
RBP4	chr10	-4.67075	2.32317e-10
ARHGAP20	chr11	-2.59519	2.34318e-10
PLK1	chr16	3.05855	2.34318e-10
SDPR	chr2	-2.78556	2.75427e-10
AQP7	chr9	-4.22804	2.88886e-10
HEPACAM	chr11	-4.22998	3.25988e-10
ABCD2	chr12	-3.46269	3.34655e-10
PLIN4	chr19	-4.58202	3.34655e-10
PKM2	chr15	1.55201	3.41763e-10
CKAP2L	chr2	3.7778	3.47247e-10
BHMT2	chr5	-1.63847	3.49822e-10
HSPA12B	chr20	-2.09653	3.49822e-10
MYBL2	chr20	3.70773	3.55656e-10
SIK1	chr21	2.23605	3.56272e-10
SLC9A3R1	chr17	2.50123	3.7026e-10
AOC3	chr17	-3.64897	3.83677e-10
RGS4	chr1	2.73401	3.83677e-10
SIDT1	chr3	2.33632	3.86514e-10
EMCN	chr4	-2.10323	3.94976e-10
CCDC85A	chr2	-3.22322	4.02801e-10
EPR-1	chr17	5.06221	4.02801e-10
CREB3L4	chr1	2.30154	4.04881e-10
CACHD1	chr1	-1.75914	4.12601e-10
HRNR	chr1	-1.8563	4.28503e-10
BUB1B	chr15	3.20614	4.29953e-10
PCOLCE2	chr3	-3.88748	4.47845e-10
ZCCHC24	chr10	-1.69533	4.48309e-10
AF268386	chr1	-2.59426	4.94255e-10
C14orf139	chr14	-2.57872	5.19398e-10
LRRC31	chr3	5.57677	5.61113e-10
ROBO4	chr11	-2.55689	5.77947e-10
SORBS1	chr10	-3.30171	6.13983e-10
TUSC5	chr17	-4.55532	6.38074e-10
CASQ2	chr1	-3.80187	6.5708e-10
DMRT2	chr9	-3.03666	6.5708e-10
TOP2A	chr17	4.95229	6.68274e-10
BRCA2	chr13	1.83586	7.31883e-10
AIFM2	chr10	-1.94452	7.75121e-10
CDC20	chr1	3.22422	7.82802e-10
DIAPH3	chr13	2.80865	8.16412e-10
CCNB1	chr5	2.59827	8.77371e-10
LOXL4	chr10	-1.90398	8.77371e-10
H2A/l	chr6	2.72913	8.87522e-10
SH3BGRL2	chr6	-2.12823	9.19242e-10
G0S2	chr1	-4.46465	9.27735e-10
GPR17	chr2	-2.18186	9.44786e-10
SPAG5	chr17	2.81851	9.44825e-10
CCDC21	chr1	1.47063	1.00348e-09
KIF14	chr1	2.33752	1.00348e-09
FLJ00385	chr14	5.93978	1.01075e-09
NTRK3	chr15	-2.76399	1.01409e-09
MCAM	chr11	-2.63165	1.05271e-09
LGI4	chr19	-2.42268	1.12664e-09
C20orf103	chr20	3.44601	1.1378e-09
PLXNA4	chr7	-2.924	1.16035e-09
DKFZp686O22169	chr2	2.5864	1.19172e-09
SLC7A5	chr16	3.01735	1.31048e-09
MIF	chr22	2.06885	1.33498e-09
WDR62	chr19	2.53842	1.33498e-09
AQP1	chr7	-1.99741	1.45661e-09
KPNA2	chr17	2.44373	1.46158e-09
NANS	chr9	1.51719	1.47794e-09
NCAPG	chr4	2.89402	1.48783e-09
PTPRQ	chr12	-3.94437	1.49421e-09
TK1	chr17	3.26549	1.60022e-09
HN1L	chr16	1.48161	1.63858e-09
MYOCD	chr17	-2.40021	1.65184e-09
KDM5B	chr1	1.43436	1.74299e-09
ITPRIPL1	chr2	-1.88292	1.74981e-09
KANK4	chr1	-2.33042	1.84785e-09
NAV3	chr12	-2.03721	1.84785e-09
OR2B6	chr6	4.82136	2.0159e-09
PSG11	chr19	-3.66393	2.09128e-09
ARAP3	chr5	-1.62235	2.1529e-09
C6orf115	chr6	1.80162	2.16276e-09
FAM13C	chr10	-1.85876	2.16831e-09
OSM	chr22	3.53852	2.26341e-09
SLC35A2	chrX	1.86378	2.26662e-09
NDC80	chr18	3.33297	2.26663e-09
BC040632	chr3	-2.3397	2.4597e-09
LILRA4	chr19	4.34181	2.52291e-09
B4GALT6	chr18	-2.23288	2.72016e-09
SLC16A7	chr12	-3.07883	2.77946e-09
GPRC5B	chr16	-1.30017	3.16747e-09
PCNA	chr20	1.55276	3.16747e-09
NCAPH	chr2	2.50709	3.33932e-09
AK000840	chr5	-2.75059	3.38716e-09
RACGAP1	chr12	2.08775	3.39452e-09
AK055712	chr12	-2.51796	3.44055e-09
DUSP5	chr10	2.23398	3.47601e-09
SLC19A3	chr2	-3.20171	3.6911e-09
SKIL	chr3	1.47628	3.76502e-09
CIDEC	chr3	-4.61892	3.91702e-09
ACSM5	chr16	-2.84142	3.95437e-09
CLIC5	chr6	-2.20237	3.97353e-09
ACVR1C	chr2	-4.00152	4.02994e-09
BC035889	chr7	-2.8877	4.36758e-09
CR623750	chr7	-3.00956	4.43012e-09
CABP1	chr12	-3.58454	4.43445e-09
PRRT4	chr7	-4.1421	4.43445e-09
TMEM220	chr17	-1.38812	4.43445e-09
CD34	chr1	-2.01336	4.46437e-09
NUP210	chr3	2.07668	4.52862e-09
SLC2A4	chr17	-2.48892	4.62425e-09
ATP6AP1	chrX	1.84079	4.6284e-09
DDIT4L	chr4	-2.48276	4.62857e-09
DPP3	chr11	1.64333	4.67151e-09
IQSEC3	chr12	-2.56855	4.89948e-09
BC071797	chr1	-2.78145	4.92325e-09
AQP7P1	chr9	-3.4856	5.1483e-09
BC053669	chr7	2.44429	5.1483e-09
PRC1	chr15	2.08809	5.1483e-09
COL11A1	chr1	4.50722	5.2662e-09
MAGED1	chrX	1.62783	5.56607e-09
MGAT3	chr22	-1.88699	5.84972e-09
CDKN2C	chr1	-2.6763	5.99969e-09
TEF	chr22	-1.58433	5.99969e-09
ASAM	chr11	-2.53124	6.11295e-09
PNMAL2	chr19	-2.12952	6.11295e-09
NAALAD2	chr11	-2.55415	6.40483e-09
RALGPS2	chr1	1.98247	6.63547e-09
CORO2B	chr15	-1.98161	6.85426e-09
RNPEP	chr1	1.26087	6.86802e-09
BC055085	chr12	3.69098	7.0812e-09
F8	chrX	-2.38798	7.11068e-09
TMEM49	chr17	2.13752	7.22976e-09
KIF11	chr10	2.0248	7.44778e-09
SOX6	chr11	-1.45696	7.76474e-09
ADH1A	chr4	-3.131	7.88446e-09
MANF	chr3	1.67447	7.88446e-09
LGALS12	chr11	-4.51334	8.00452e-09
HMMR	chr5	3.80561	8.47287e-09
COX7A1	chr19	-2.38043	8.57692e-09
BTNL9	chr5	-3.79243	9.23836e-09
DEFB132	chr20	-4.88009	9.26395e-09
LIPE	chr19	-3.58777	9.67459e-09
CHRDL1	chrX	-2.78618	9.67881e-09
BC039364	chr5	-2.45003	9.76822e-09
ADIPOQ	chr3	-4.24115	1.02253e-08
S100A1	chr1	-3.19222	1.03027e-08
MYCT1	chr6	-2.25843	1.03708e-08
AQP7P4	chr9	-4.7715	1.04173e-08
CEBPA	chr19	-2.94069	1.05434e-08
ZFP36	chr19	2.45535	1.07907e-08
DPT	chr1	-2.91804	1.08408e-08
MCM4	chr8	1.72651	1.10345e-08
HIST1H2AG	chr6	3.0186	1.10652e-08
AK094413	chr9	-2.649	1.16875e-08
GPR116	chr6	-2.31764	1.18081e-08
GYS2	chr12	-4.28226	1.19517e-08
TOX3	chr16	3.18321	1.19751e-08
RIMS4	chr20	3.39024	1.20209e-08
BGN	chrX	2.46766	1.21269e-08
HSPB2	chr11	-2.50762	1.21561e-08
CFD	chr19	-2.99384	1.22012e-08
SLC2A10	chr20	1.69453	1.24337e-08
C20orf160	chr20	-2.39206	1.24631e-08
CDCA2	chr8	3.20779	1.24643e-08
LRRC15	chr3	3.86116	1.27259e-08
EXO1	chr1	3.80536	1.28082e-08
FAM107A	chr3	-2.1405	1.28374e-08
hNp95	chr19	4.00111	1.35301e-08
DTX1	chr12	-2.27934	1.37169e-08
HIST1H2AH	chr6	2.55264	1.3831e-08
ESPL1	chr12	2.82458	1.39501e-08
KANK1	chr9	-1.51685	1.39813e-08
C16orf75	chr16	2.74522	1.43829e-08
MUC1	chr1	3.56632	1.5226e-08
SLC7A10	chr19	-4.57684	1.52298e-08
BC029655	chr10	5.75657	1.5358e-08
PVRL2	chr19	1.69142	1.55678e-08
VSTM2A	chr7	6.67689	1.56219e-08
ALDH1L1	chr3	-4.91738	1.64977e-08
EPB41L2	chr6	-1.7033	1.65302e-08
TGIF1	chr18	1.45963	1.65686e-08
CANT1	chr17	1.67585	1.6802e-08
DDR2	chr1	-2.26786	1.7189e-08
SLAMF8	chr1	2.45432	1.71978e-08
LOC339524	chr1	-2.22606	1.75893e-08
PFKFB1	chrX	-3.82996	1.78472e-08
LOC55908	chr19	-4.1189	1.80248e-08
LOC338651	chr11	2.44481	1.8504e-08
PTTG1	chr5	2.9672	1.88591e-08
EGR1	chr5	3.23023	1.88857e-08
CLGN	chr4	3.21099	1.948e-08
CLDN5	chr22	-2.70216	1.95259e-08
SHANK3	chr22	-2.3788	2.02462e-08
CES4	chr16	-4.25155	2.02996e-08
PLK3	chr1	1.46735	2.08521e-08
CFL2	chr14	-1.93714	2.0873e-08
HDGF	chr1	1.25368	2.12438e-08
RAPGEF3	chr12	-2.01544	2.12662e-08
PMAIP1	chr18	2.97077	2.13303e-08
RDH5	chr12	-3.18987	2.13356e-08
hasc-1	chr19	-4.03267	2.14257e-08
HLA-DQA1	chr6	2.36723	2.15377e-08
AK056780	chr5	-3.86383	2.20917e-08
SLC25A27	chr6	-1.82723	2.20917e-08
FMO2	chr1	-2.3257	2.3294e-08
SEL-OB	chr9	-2.37647	2.49401e-08
RRAGD	chr6	-1.78853	2.55723e-08
LASS2	chr1	1.64515	2.63123e-08
PBK	chr8	3.96752	2.6496e-08
TSPAN1	chr1	3.74222	2.6515e-08
CLEC14A	chr14	-1.95336	2.69365e-08
DKFZp451F1115	chr11	1.4645	2.69365e-08
CNTNAP3B	chr9	-2.36116	2.7062e-08
C10orf116	chr10	-2.79383	2.75872e-08
MMD	chr17	-3.14802	2.81431e-08
CCL3	chr17	3.99262	2.82098e-08
BHLHE40	chr3	1.91039	2.83321e-08
KIF24	chr9	1.45789	2.88019e-08
GYG2	chrX	-3.77515	2.91116e-08
C19orf21	chr19	3.89904	2.94552e-08
HIST1H3J	chr6	4.20817	2.94552e-08
PRR15	chr7	3.02787	2.95865e-08
SNRPB	chr20	1.15305	2.95865e-08
E2F7	chr12	2.7781	2.96337e-08
TNMD	chrX	-3.64294	2.98923e-08
MIDN	chr19	1.53834	2.99972e-08
TPD52	chr8	2.49138	2.99972e-08
CDCA8	chr1	2.58301	3.13209e-08
TRIB3	chr20	1.93849	3.15611e-08
DEPDC1B	chr5	3.34698	3.20956e-08
GINS1	chr20	1.46709	3.35775e-08
FAM13A	chr4	-1.90334	3.48185e-08
GIPC2	chr1	-2.36822	3.48185e-08
HIST1H2BN	chr6	2.06148	3.48185e-08
PYGM	chr11	-2.91514	3.48185e-08
FLT3	chr13	2.78069	3.49027e-08
CFL1	chr11	1.34204	3.51393e-08
ATP6V0B	chr1	1.49262	3.51574e-08
SAMSN1	chr21	2.2263	3.51956e-08
CRHBP	chr5	-4.03582	3.58465e-08
NTRK2	chr9	-2.58761	3.60373e-08
RCC2	chr1	1.26267	3.62192e-08
MGLL	chr3	-2.37253	3.80081e-08
CXCL9	chr4	4.23843	3.82915e-08
PTRF	chr17	-1.90689	3.82915e-08
GPLD1	chr6	-2.11076	4.12472e-08
PRKAR2B	chr7	-3.11247	4.12472e-08
THBS1	chr15	2.13163	4.35221e-08
SGK2	chr20	-3.25398	4.44552e-08
TRDN	chr6	-4.37053	4.63386e-08
SPTBN1	chr2	-1.94814	5.00188e-08
FABP4	chr8	-3.95738	5.34456e-08
C7orf58	chr7	-2.51671	5.47298e-08
NDRG2	chr14	-1.51344	5.63796e-08
LPCAT1	chr5	1.57568	5.96837e-08
FGF2	chr4	-2.25685	5.97248e-08
GSN	chr9	-2.09347	5.97248e-08
PALMD	chr1	-2.57535	5.98816e-08
STRBP	chr9	1.28172	6.11334e-08
DKFZp547I014	chr2	-1.74429	6.1268e-08
KIF15	chr3	2.74877	6.14719e-08
CCNB2	chr15	2.53331	6.24211e-08
GALNTL2	chr3	-2.4599	6.2488e-08
GBA	chr1	1.13689	6.36929e-08
AL109700	chr15	-2.83562	6.38394e-08
bA251O17.3	chr9	-4.22151	6.64617e-08
NAT8L	chr4	-3.56294	6.64805e-08
LOC90586	chr17	-3.95382	6.74006e-08
WASF3	chr13	-2.45584	6.77652e-08
ADCY4	chr14	-1.83309	6.89119e-08
HIST1H2AD	chr6	2.37634	6.89119e-08
EHBP1	chr2	-1.73709	6.96404e-08
SGK493	chr2	-2.32793	6.99358e-08
GALNT6	chr12	1.90033	7.01221e-08
HPSE	chr4	3.51927	7.09322e-08
SEPT4	chr17	-1.42	7.45211e-08
AK311103	chr7	-2.19252	7.70981e-08
CTXN1	chr19	3.1314	7.80622e-08
AK021977	chr13	-1.0788	7.84832e-08
BC034416	chr3	-2.96053	7.94869e-08
CYP26B1	chr2	-2.56155	8.06761e-08
APOC1	chr19	2.39616	8.10332e-08
BARD1	chr2	1.58947	8.29483e-08
GALE	chr1	1.664	8.29483e-08
CCNA2	chr4	2.22058	8.70653e-08
MOSC1	chr1	-3.04043	8.7606e-08
FXYD1	chr19	-2.62224	8.78391e-08
DOPEY2	chr21	1.4232	8.93592e-08
MOCS1	chr6	-1.76233	8.9393e-08
TSPAN13	chr7	1.91109	8.94479e-08
PARP1	chr1	1.21435	9.23552e-08
TTC28	chr22	-1.04236	9.25813e-08
TMEM63B	chr6	1.37756	9.31932e-08
P4HA3	chr11	6.8194	9.32389e-08
FOXM1	chr12	2.3226	9.87894e-08
HLA-DQB1	chr6	2.55311	1.00259e-07
MELK	chr9	4.12423	1.01149e-07
COL6A6	chr3	-2.79322	1.0276e-07
MAZ	chr16	1.19692	1.02829e-07
FAM89A	chr1	-2.88895	1.03896e-07
ARHGEF15	chr17	-2.07917	1.0449e-07
AK130904	chr9	-2.70225	1.0594e-07
CDC42SE1	chr1	1.13078	1.0594e-07
H2AFZ	chr4	1.40146	1.06641e-07
CSPG4	chr15	-1.96607	1.08021e-07
CDC45L	chr22	3.30179	1.08613e-07
HSPB6	chr19	-3.08659	1.08613e-07
CCDC3	chr10	-3.513	1.09186e-07
FBI12	chr6	3.46083	1.09186e-07
HOXA10	chr7	-2.72363	1.10915e-07
CXCL10	chr4	4.50674	1.12101e-07
GLDN	chr15	-3.17504	1.144e-07
APOB	chr2	-4.32381	1.16536e-07
ATP1A2	chr1	-2.38926	1.17136e-07
RGS7BP	chr5	-2.58167	1.17136e-07
LOC415056	chr9	-3.84256	1.20448e-07
SAMD11	chr1	2.15553	1.21348e-07
HSPA12A	chr10	-2.38578	1.21963e-07
AK311383	chr7	-2.56817	1.22803e-07
MB	chr22	2.63244	1.22803e-07
FOXP2	chr7	-1.91371	1.23511e-07
PSG3	chr19	-3.75659	1.24e-07
PLAC9	chr10	-2.4447	1.26058e-07
EHD2	chr19	-1.94805	1.28052e-07
E2F8	chr11	3.63393	1.28397e-07
MYOC	chr1	-4.82404	1.32233e-07
ALDH1A2	chr15	-2.08919	1.39294e-07
CDKN3	chr14	2.97074	1.40184e-07
AK311558	chr8	-3.90951	1.40677e-07
PIM2	chrX	2.18416	1.43277e-07
KCNAB1	chr3	-1.80328	1.4442e-07
TBX18	chr6	-1.82202	1.4658e-07
IER5L	chr9	1.86156	1.47913e-07
AURKA	chr20	2.25897	1.48414e-07
CDH20	chr18	-3.14006	1.48414e-07
KCNIP2	chr10	-3.52812	1.51702e-07
EIF4A3	chr17	1.18855	1.52706e-07
PLK4	chr4	1.91736	1.56387e-07
H2AFY	chr5	1.07271	1.57189e-07
AK124304	chr7	-2.9015	1.57215e-07
PDZD2	chr5	-2.31968	1.57215e-07
PHLDB1	chr11	-1.65986	1.57215e-07
NR4A3	chr9	2.28065	1.58151e-07
PPP1CA	chr11	1.37167	1.59597e-07
CXCL11	chr4	4.3957	1.59827e-07
TDO2	chr4	3.72837	1.59949e-07
LRRC59	chr17	1.5221	1.63928e-07
ABCA9	chr17	-1.63891	1.6555e-07
TXN	chr9	1.20683	1.6555e-07
RBMS3	chr3	-1.92931	1.67259e-07
PPAPDC1A	chr10	5.22573	1.69023e-07
KIAA1636	chr17	1.70236	1.6959e-07
FANCA	chr16	2.27818	1.7611e-07
MAB21L2	chr4	1.4621	1.77855e-07
PASK	chr2	1.49125	1.8179e-07
CTHRC1	chr8	2.79632	1.84394e-07
FRMD1	chr6	-4.1326	1.8856e-07
UPP2	chr2	-2.85987	1.893e-07
KLF15	chr3	-2.7764	1.90322e-07
TIAM1	chr21	1.5665	1.91874e-07
C1QTNF9	chr13	-2.90169	1.94257e-07
KIF18A	chr11	2.71348	1.94382e-07
SORD	chr15	2.04637	1.9523e-07
PSG1	chr19	-4.18792	1.964e-07
ANKRD29	chr18	-2.09709	1.97973e-07
KIF22	chr16	1.27852	2.03412e-07
JARID2	chr6	1.00544	2.06174e-07
SLC22A3	chr6	-2.50215	2.17029e-07
VAV3	chr1	2.20824	2.17029e-07
TCF15	chr20	-3.86031	2.18954e-07
STBD1	chr4	-2.48673	2.21219e-07
OLR1	chr12	3.37146	2.25557e-07
LLGL2	chr17	2.18246	2.25844e-07
GJB2	chr13	3.50038	2.30111e-07
PRAME	chr22	6.06987	2.30111e-07
WDR51A	chr3	1.86051	2.32925e-07
ALDH2	chr12	-2.49957	2.36364e-07
MCM2	chr3	1.80756	2.42016e-07
PLEKHH2	chr2	-1.61268	2.42016e-07
CLEC3B	chr3	-2.95489	2.45608e-07
GHR	chr5	-2.7106	2.53264e-07
KIAA1244	chr6	1.89553	2.54764e-07
STARD10	chr11	2.56893	2.54764e-07
THRSP	chr11	-4.94432	2.55432e-07
KCTD5	chr16	1.44746	2.58649e-07
FKBP4	chr12	1.82957	2.60101e-07
RARRES2	chr7	-2.25016	2.61747e-07
ODF2	chr9	1.11314	2.70981e-07
ACTL6A	chr3	1.08609	2.76954e-07
BC070322	chr9	-4.17247	2.76954e-07
CTTNBP2	chr7	-1.92087	2.76954e-07
GNG2	chr14	-1.97011	2.76954e-07
TIMELESS	chr12	1.35869	2.76954e-07
KIAA1554	chr17	1.75062	2.87242e-07
SNTG2	chr2	-2.50669	2.88334e-07
HAND2	chr4	-2.00182	2.89612e-07
PCDH9	chr13	-3.31942	2.89612e-07
SEC23B	chr20	1.28104	2.89612e-07
LHFP	chr13	-1.39306	2.90854e-07
NOTCH4	chr6	-1.73408	2.95263e-07
TFF1	chr21	5.781	2.95263e-07
SNCG	chr10	-2.96834	2.99652e-07
FLJ10357	chr14	-1.23537	3.04737e-07
CDCA3	chr12	2.83668	3.05744e-07
C9orf125	chr9	-1.98757	3.14541e-07
CXorf36	chrX	-1.49775	3.20889e-07
PID1	chr2	-1.72773	3.20889e-07
PRELP	chr1	-1.18786	3.31523e-07
SASH1	chr6	-1.2217	3.31523e-07
SCRN2	chr17	-1.67571	3.32183e-07
CDH23	chr10	-1.89003	3.3231e-07
GPR146	chr7	-2.14595	3.36565e-07
ASF1B	chr19	2.66191	3.38327e-07
CYGB	chr17	-1.82137	3.39394e-07
RAB11FIP4	chr17	1.82795	3.42441e-07
FAM162B	chr6	-2.45171	3.61309e-07
SLC22A12	chr11	-4.51961	3.61309e-07
AF131817	chr8	-1.74094	3.65899e-07
FN1	chr2	3.28463	3.65899e-07
HNRPF	chr10	1.34558	3.67402e-07
HOXA2	chr7	-2.18404	3.7288e-07
TESC	chr12	-2.86029	3.7288e-07
VAMP8	chr2	1.70184	3.73236e-07
BCAS4	chr20	2.44817	3.75626e-07
CYTIP	chr2	2.28536	3.75785e-07
SHCBP1	chr16	1.67783	3.79527e-07
ECT2	chr3	1.17032	3.82221e-07
SQLE	chr8	2.28087	3.82221e-07
NPNT	chr4	2.52625	3.82581e-07
IFI6	chr1	3.17923	3.83216e-07
FLJ00256	chr2	-2.39248	3.88012e-07
ARMC3	chr10	3.89621	4.01979e-07
FCGR1A	chr1	2.72525	4.0547e-07
FRMD3	chr9	-1.71004	4.08386e-07
MCL1	chr1	1.43128	4.08386e-07
COL15A1	chr9	-1.74925	4.12997e-07
C6orf129	chr6	2.16811	4.13294e-07
EGR3	chr8	2.75283	4.39191e-07
DLG3	chrX	1.63492	4.47308e-07
KANK3	chr19	-2.06502	4.47308e-07
PYCARD	chr16	1.82635	4.51971e-07
FZD5	chr2	-2.24651	4.52094e-07
BCL9	chr1	1.25876	4.62862e-07
JTB	chr1	1.10662	4.65074e-07
IL1RN	chr2	3.35855	4.82355e-07
AK097288	chr5	-1.71775	4.83268e-07
CSRNP1	chr3	1.70421	4.8917e-07
PLA2R1	chr2	-1.58223	4.96253e-07
GOT2	chr16	1.18212	5.07133e-07
PCK1	chr20	-4.3801	5.07342e-07
SAMD12	chr8	2.0099	5.07342e-07
CDKN1A	chr6	1.56875	5.25778e-07
IPPK	chr9	1.06916	5.25778e-07
PTH1R	chr3	-2.25334	5.25778e-07
FOXA1	chr14	3.21296	5.33547e-07
PARP9	chr3	1.55341	5.36338e-07
CACNA1H	chr16	2.90609	5.39315e-07
MEOX2	chr7	-2.49097	5.53296e-07
C7orf41	chr7	-2.53682	5.53501e-07
HOXA5	chr7	-2.37779	5.54693e-07
SH3TC2	chr5	-2.06867	5.61484e-07
UBD	chr6	5.43688	5.72158e-07
ADCYAP1R1	chr7	-2.75845	5.7524e-07
BC032409	chr2	1.43925	5.75437e-07
FAM110A	chr20	2.13611	5.83787e-07
RRM2	chr2	1.85812	5.83787e-07
BC020884	chr12	1.75236	5.9002e-07
AK296966	chr3	-1.78548	5.96192e-07
CYP2B7	chr19	1.86424	6.02864e-07
SNX21	chr20	-1.30333	6.19867e-07
CIDE-A	chr18	-4.43308	6.30632e-07
AK310876	chr9	-1.98975	6.30785e-07
B4GALT3	chr1	1.18789	6.30785e-07
DPY19L2	chr12	-2.13769	6.30785e-07
NPR2	chr9	-1.30271	6.31756e-07
AX747103	chr14	1.77367	6.64788e-07
SMAP2	chr1	1.35742	6.64788e-07
UNQ574	chr4	-3.5638	6.71602e-07
UBE2S	chr19	1.76051	6.75219e-07
AQP7P3	chr9	-4.94436	6.9277e-07
BC031259	chr14	4.28919	7.13174e-07
BC117556	chr15	-1.35264	7.24688e-07
BLM	chr15	1.95103	7.24688e-07
ABLIM3	chr5	-2.6952	7.35519e-07
AGAP11	chr10	-1.81247	7.50203e-07
AX747826	chr6	1.51283	7.50203e-07
MTP18	chr22	1.80761	7.50203e-07
PC-1	chr8	2.39169	7.50203e-07
DIRC3	chr2	-2.04255	7.59392e-07
C1orf106	chr1	1.90137	7.60376e-07
DKFZp761G0122	chr1	-3.41721	7.60376e-07
SF3B4	chr1	1.03591	7.64266e-07
PDE3B	chr11	-2.30102	7.64339e-07
AX746677	chr2	-2.25594	7.64893e-07
PSRC1	chr1	2.07468	7.64893e-07
GOLGA9P	chr15	-1.42914	7.78254e-07
STAT5B	chr17	-1.06129	7.81893e-07
DCTPP1	chr16	1.34044	7.84672e-07
UNQ3127	chr12	-2.67466	7.87216e-07
PPAPDC3	chr9	-1.87588	7.90367e-07
CAPN11	chr6	-2.05712	8.0283e-07
VWF	chr12	-2.09243	8.2261e-07
GATA3	chr10	2.518	8.31251e-07
KCNA4	chr11	-4.1257	8.83304e-07
LSM4	chr19	1.19995	8.94389e-07
TMEM51	chr1	1.67822	9.03107e-07
LOC730092	chr16	-1.27074	9.1081e-07
PALM2-AKAP2	chr9	-3.92369	9.14465e-07
ARHGAP10	chr4	-1.4275	9.26534e-07
AX747968	chr15	4.582	9.35447e-07
KIAA1598	chr10	1.36694	9.52265e-07
RAD54L	chr1	2.11807	9.57345e-07
CD248	chr11	-1.70199	9.61667e-07
GPR124	chr8	-1.33397	9.72873e-07
PRR11	chr17	2.3646	9.79445e-07
SFXN5	chr2	1.36606	9.79445e-07
ACP5	chr19	2.00705	9.81249e-07
IL20	chr1	5.77632	9.8888e-07
ABCA6	chr17	-1.99738	9.9982e-07
TOR3A	chr1	1.08606	9.9982e-07
RPN2	chr20	1.37391	1.02787e-06
C17orf39	chr17	-1.21607	1.0389e-06
CDC25C	chr5	3.22065	1.0389e-06
RTKN2	chr10	2.16026	1.0389e-06
ADAM33	chr20	-2.00731	1.05341e-06
GRIN2B	chr12	-3.13412	1.05472e-06
FOXN4	chr12	-3.85924	1.07632e-06
SYN2	chr3	-2.93932	1.07789e-06
TFF3	chr21	3.65765	1.07789e-06
CTSD	chr11	1.8833	1.08257e-06
NACC1	chr19	1.22097	1.08257e-06
SUSD3	chr9	2.83325	1.08257e-06
TMEM9	chr1	1.01608	1.09411e-06
IGSF3	chr1	2.11602	1.10115e-06
MDK	chr11	2.30783	1.10132e-06
HIST1H4A	chr6	2.17498	1.104e-06
CPS1	chr2	-1.65976	1.10513e-06
ELTD1	chr1	-2.10229	1.1168e-06
PCDH19	chrX	-2.17953	1.11895e-06
F7	chr13	3.65624	1.14643e-06
CECR1	chr22	1.43338	1.19643e-06
DKFZp667E137	chr1	-2.29559	1.21617e-06
PRDM1	chr6	1.54158	1.22731e-06
NP	chr14	1.69215	1.23339e-06
RGS5	chr1	-1.89007	1.24432e-06
SOBP	chr6	-1.77024	1.24574e-06
PLSCR4	chr3	-1.72467	1.25247e-06
AKR1C2	chr10	-3.60177	1.27029e-06
C12orf39	chr12	-5.75249	1.27029e-06
EFHA2	chr8	-1.7569	1.27029e-06
MATN3	chr2	2.42338	1.28128e-06
ADAR	chr1	1.16924	1.28427e-06
TRIM37	chr17	1.4783	1.28669e-06
SAA2	chr11	-3.13631	1.29035e-06
SMC4	chr3	1.46978	1.33066e-06
GPR183	chr13	1.67732	1.33265e-06
TUFT1	chr1	1.27289	1.34563e-06
BC051808	chr1	3.18811	1.43873e-06
CR593862	chr1	3.18811	1.43873e-06
KALRN	chr3	-1.60702	1.4409e-06
B4GALT1	chr9	1.25888	1.45283e-06
RAB26	chr16	2.0402	1.45449e-06
SEC24D	chr4	1.41284	1.45449e-06
TNFAIP3	chr6	1.60377	1.46059e-06
CA12	chr15	3.03145	1.47789e-06
GRRP1	chr1	-2.14532	1.47945e-06
KIAA0300	chr5	-1.90012	1.47945e-06
PPP4C	chr16	1.20043	1.49699e-06
CAPG	chr2	1.55261	1.50001e-06
HIST2H2BF	chr1	1.7248	1.50001e-06
BC040195	chr1	-2.23524	1.58752e-06
KRT8	chr8	2.25614	1.58752e-06
STMN1	chr1	1.3958	1.59325e-06
GALR1	chr18	-3.45549	1.60336e-06
HPX	chr11	3.16088	1.60917e-06
NR5A2	chr1	-1.52925	1.62857e-06
PLEKHF2	chr8	1.38176	1.65875e-06
ANKRD22	chr10	2.83341	1.67295e-06
F2RL2	chr5	1.93576	1.67883e-06
LDLRAD2	chr1	-1.844	1.70511e-06
BX538221	chr15	-1.86672	1.72251e-06
CDC42EP2	chr11	-1.53613	1.76308e-06
SHROOM4	chrX	-1.30979	1.80911e-06
USP44	chr12	-2.05728	1.86365e-06
TTK	chr6	2.76022	1.87085e-06
ALDH18A1	chr10	1.0594	1.89209e-06
ZMYND10	chr3	2.40047	1.95051e-06
HSPA5	chr9	1.33189	1.95671e-06
SLC1A4	chr2	1.64392	1.95671e-06
VLDLR	chr9	-2.47279	1.97539e-06
HELO1	chr6	-4.72105	2.03448e-06
AK054869	chr19	-3.51575	2.03666e-06
GOLM1	chr9	1.75799	2.05159e-06
IER2	chr19	1.4271	2.05819e-06
AVPR1A	chr12	-2.15534	2.07526e-06
BC071803	chr9	-3.33118	2.08344e-06
SLC24A2	chr9	4.05625	2.08344e-06
SPC24	chr19	2.95757	2.08344e-06
TMED3	chr15	1.92819	2.09924e-06
FPR3	chr19	2.2217	2.14875e-06
DQ593353	chr15	-1.62192	2.16004e-06
LHCGR	chr2	-3.55504	2.1827e-06
AX747174	chr6	-1.78382	2.26304e-06
CXCL12	chr10	-1.63236	2.32365e-06
LSR	chr19	1.84755	2.32365e-06
NEK2	chr1	1.27615	2.34051e-06
MEST	chr7	-2.13165	2.3525e-06
ZNF165	chr6	2.21443	2.36355e-06
CCR4	chr3	3.18474	2.38903e-06
CRYBG3	chr3	-1.78114	2.38903e-06
SH3D19	chr4	-1.64719	2.38903e-06
SLC29A4	chr7	-2.92989	2.39035e-06
TMEM55A	chr8	-1.43455	2.41158e-06
C11orf80	chr11	1.50395	2.44173e-06
SPATA2L	chr16	1.43766	2.44173e-06
FEN1	chr11	1.42046	2.4589e-06
C17orf51	chr17	-1.33194	2.52224e-06
OLFML2A	chr9	-1.04823	2.54815e-06
CCL4	chr17	2.85215	2.55299e-06
ADAMTS5	chr21	-2.23217	2.55366e-06
E2F1	chr20	2.12407	2.55366e-06
ECHDC1	chr6	-1.58788	2.55366e-06
KIAA1239	chr4	-2.85753	2.58413e-06
ECM2	chr9	-2.1242	2.59333e-06
TM7SF4	chr8	3.2269	2.65927e-06
EZH1	chr17	-1.00874	2.74715e-06
PRSS22	chr16	2.74381	2.75388e-06
TNNT3	chr11	-2.43975	2.75388e-06
TRIM14	chr9	1.36292	2.85717e-06
UBE2C	chr20	2.28577	2.91456e-06
RBM47	chr4	1.66632	2.93744e-06
GIMAP8	chr7	-1.59648	2.94334e-06
HIST1H2BI	chr6	2.3456	2.96157e-06
LAPTM5	chr1	1.72792	2.96157e-06
PPP2R4	chr9	1.04929	3.04543e-06
HLF	chr17	-2.45545	3.05545e-06
KIAA1879	chr16	-3.38277	3.06274e-06
CDH1	chr16	2.47405	3.19743e-06
KLHDC8B	chr3	-1.43629	3.20633e-06
DIAPH2	chrX	-1.5033	3.22428e-06
MARCKSL1	chr1	1.88736	3.2633e-06
CCDC152	chr5	-1.36949	3.32886e-06
ANKRD43	chr5	3.2093	3.59776e-06
TWIST2	chr2	-2.28219	3.61716e-06
TGFBR3	chr1	-1.92457	3.62522e-06
LOC643650	chr10	-2.90558	3.64876e-06
KLHL30	chr2	-1.21962	3.65852e-06
CCDC144NL	chr17	2.73933	3.71034e-06
EGFLAM	chr5	-1.71999	3.71034e-06
APBA1	chr9	-1.64519	3.73818e-06
ABCA8	chr17	-2.19376	3.78435e-06
SLA	chr8	2.11266	3.78435e-06
AK125532	chr3	-2.1986	3.85086e-06
AK125684	chr10	1.87899	3.85086e-06
TSPAN7	chrX	-1.82306	3.85575e-06
PLA2G4A	chr1	-1.66965	3.89124e-06
ABAT	chr16	1.86847	3.91136e-06
AK092331	chr10	1.22807	3.9952e-06
CCDC75	chr2	-1.59939	4.10799e-06
TMEM206	chr1	1.42416	4.1598e-06
KIAA1075	chr12	-1.21617	4.22867e-06
CDH5	chr16	-2.03936	4.25153e-06
TMEM63C	chr14	3.16812	4.25575e-06
AK310526	chr15	-1.40854	4.31338e-06
HABP4	chr9	-1.19535	4.31338e-06
TAGLN2	chr1	1.1291	4.36379e-06
HEATR6	chr17	1.68815	4.37098e-06
HIST1H2BJ	chr6	1.99249	4.37225e-06
ICAM1	chr19	1.81196	4.45017e-06
KIAA1856	chr7	1.46999	4.51767e-06
TSTD1	chr1	1.58082	4.51767e-06
C1QTNF7	chr4	-1.79342	4.6453e-06
TMEM141	chr9	1.23962	4.6605e-06
PIK3R2	chr19	1.45149	4.71867e-06
ESRP2	chr16	1.56726	4.73247e-06
C9orf75	chr9	1.50618	4.78773e-06
ABCA5	chr17	-1.45659	4.88144e-06
IL8	chr4	3.94184	4.88284e-06
RMI1	chr9	1.22677	4.9521e-06
PLA2G7	chr6	2.17996	4.97071e-06
AL157440	chr10	-1.47797	5.02321e-06
AKAP12	chr6	-1.88635	5.03791e-06
SLCO1C1	chr12	-2.82638	5.04969e-06
TBC1D2	chr9	1.22426	5.09266e-06
PKD1L1	chr7	-2.45305	5.09376e-06
CYB561	chr17	1.96463	5.11875e-06
HOXA4	chr7	-2.15691	5.11875e-06
BC104455	chr1	4.57923	5.16307e-06
SLC17A7	chr19	-1.62202	5.19664e-06
PPAP2A	chr5	-1.4541	5.2735e-06
GPR137C	chr14	1.6825	5.38223e-06
C6orf142	chr6	-3.23909	5.38643e-06
HIST1H3C	chr6	2.97726	5.4113e-06
MNX1	chr7	3.74756	5.41867e-06
BTG2	chr1	1.93994	5.4366e-06
COL10A1	chr6	2.39739	5.44181e-06
ZNF217	chr20	1.68323	5.4771e-06
CNTFR	chr9	-2.81543	5.64129e-06
ADH1B	chr4	-3.46165	5.65156e-06
KANK2	chr19	-1.14888	5.66324e-06
NFKBIZ	chr3	1.57018	5.75887e-06
SEMA3F	chr3	1.35143	5.79215e-06
SEMA7A	chr15	1.80999	5.82421e-06
ANXA1	chr9	-1.51209	5.85176e-06
IGF1	chr12	-2.01313	5.85176e-06
APOA1BP	chr1	1.0199	5.88321e-06
HIST2H4A	chr1	1.92773	5.90484e-06
CD80	chr3	2.01036	6.03197e-06
TRIM11	chr1	1.24799	6.03197e-06
RPS6KA1	chr1	1.21905	6.05668e-06
PDE7B	chr6	-1.20396	6.07648e-06
INTS7	chr1	1.09574	6.09842e-06
ABCA10	chr17	-2.19753	6.12205e-06
EDEM1	chr3	1.01241	6.20459e-06
KRTAP5-1	chr11	3.1308	6.24879e-06
KIAA0320	chr15	-1.47341	6.27286e-06
PRDX1	chr1	1.22922	6.29051e-06
FXYD6	chr11	-1.26954	6.33054e-06
NODAL	chr10	-1.58588	6.43983e-06
AK128059	chr11	-2.92751	6.44925e-06
ESCO2	chr8	1.41379	6.58827e-06
H2AFX	chr11	2.03225	6.73407e-06
FBP1	chr9	1.88751	6.73492e-06
ARHGAP6	chrX	-1.53581	6.74763e-06
AGTRAP	chr1	1.32783	6.76753e-06
C3orf52	chr3	3.0655	6.86177e-06
TIMP1	chrX	1.50797	6.94442e-06
FGFR3	chr4	2.53293	6.99626e-06
ALS2CL	chr3	-1.45444	7.01097e-06
MYBL1	chr8	1.8044	7.11015e-06
ORC1L	chr1	1.96436	7.25523e-06
WDR34	chr9	1.52292	7.25523e-06
ADRBK2	chr22	-1.58197	7.30455e-06
PDCD1	chr2	3.31722	7.38865e-06
LEF1	chr4	2.30009	7.46155e-06
LMNB2	chr19	1.14431	7.47079e-06
AX747935	chr21	-1.99622	7.48195e-06
ACVRL1	chr12	-1.21957	7.50912e-06
IRX6	chr16	-3.71812	7.58064e-06
AVPR2	chrX	-1.94204	7.719e-06
ATP8B1	chr18	1.25816	7.74701e-06
TYRO3	chr15	-2.05162	7.76301e-06
DOCK6	chr19	-1.54608	7.77189e-06
GPR137B	chr1	1.30334	7.77189e-06
CNRIP1	chr2	-1.87599	7.8203e-06
MFGE8	chr15	-1.3819	7.8203e-06
NME1	chr17	1.51025	7.8203e-06
OR2S2	chr9	-3.38661	7.8203e-06
PYGL	chr14	-2.10494	7.82337e-06
STIL	chr1	1.45191	7.87249e-06
BCL2A1	chr15	2.53059	7.90427e-06
DQ587763	chr5	1.50137	7.90427e-06
IGSF10	chr3	-2.03008	7.90427e-06
LAMA4	chr6	-1.9284	7.90427e-06
PGM5	chr9	-1.99978	7.90427e-06
ALDH1A1	chr9	-1.94809	7.96392e-06
C2orf71	chr2	-2.68458	7.98956e-06
TTC39A	chr1	2.20025	8.01403e-06
CCNF	chr16	1.73201	8.22181e-06
CELSR1	chr22	2.3633	8.22877e-06
RCBTB2	chr13	-1.15001	8.32394e-06
PX19	chr1	-1.85183	8.4155e-06
OCIM	chr11	-3.02225	8.48472e-06
HIST1H2AE	chr6	1.77015	8.51497e-06
RGS6	chr14	-2.76696	8.56755e-06
C1orf9	chr1	1.10332	8.57235e-06
TMTC1	chr12	-1.75329	8.6634e-06
STON1	chr2	-1.77222	8.7994e-06
DQ655986	chr7	-3.57757	8.83667e-06
AGR3	chr7	4.41169	8.98751e-06
NEU1	chr6	1.00214	9.03803e-06
MAGED2	chrX	1.32609	9.06208e-06
MBOAT7	chr19	1.53307	9.14447e-06
PNPLA2	chr11	-2.1715	9.18474e-06
CD53	chr1	1.82421	9.19103e-06
KLHL6	chr3	1.19007	9.19146e-06
PTPRB	chr12	-1.71167	9.19146e-06
CD86	chr3	2.08506	9.34487e-06
MPZ	chr1	-2.39269	9.34487e-06
CCDC78	chr16	1.76548	9.41235e-06
CCDC82	chr11	-1.21704	9.47982e-06
NKAPL	chr6	-2.33178	9.54797e-06
TMEM37	chr2	-2.4096	9.59126e-06
LOC286367	chr9	-1.92201	9.76488e-06
TBX2	chr17	-1.51436	9.78988e-06
AK098727	chr22	-2.33889	9.80006e-06
ACO1	chr9	-2.08946	9.96201e-06
RAD51AP1	chr12	1.6143	9.96376e-06
BC046381	chr10	-2.07579	9.9734e-06
C9orf140	chr9	2.26408	9.98613e-06
BIRC5	chr17	3.57362	1.00255e-05
DYNLT1	chr6	1.22663	1.00777e-05
ACCS	chr11	-1.40299	1.0083e-05
RGMA	chr15	-1.9423	1.0083e-05
ve-statin	chr9	-2.66724	1.01124e-05
BC030271	chr12	1.51822	1.01193e-05
C18orf34	chr18	-2.45848	1.01265e-05
LOC149837	chr20	-1.52027	1.01273e-05
SPP1	chr4	4.06305	1.02001e-05
CHST3	chr10	-1.37032	1.0244e-05
LOC643837	chr1	-1.71135	1.0244e-05
UGT2A3	chr4	5.46158	1.0244e-05
LOC100271715	chr2	-1.39883	1.02689e-05
PCDH18	chr4	-2.018	1.04408e-05
KLF6	chr10	1.10712	1.05099e-05
SPEF1	chr20	2.60895	1.06044e-05
CAPN13	chr2	3.08106	1.07582e-05
BAT5	chr6	1.00699	1.08774e-05
C20orf94	chr20	1.06953	1.09399e-05
KIF26B	chr1	2.69452	1.10124e-05
SYNE1	chr6	-1.2653	1.11166e-05
PPIL1	chr6	1.12282	1.13218e-05
GABRA2	chr4	-3.19476	1.13512e-05
SIK2	chr11	-1.91375	1.14003e-05
CHST11	chr12	1.68674	1.14259e-05
MUC5B	chr11	3.29715	1.14846e-05
DNAH14	chr1	1.13087	1.15214e-05
RPL39L	chr3	1.61124	1.16413e-05
AK097370	chr19	1.53959	1.16804e-05
LASS6	chr2	1.58719	1.17145e-05
FOXN3	chr14	-1.29887	1.1763e-05
GYPC	chr2	-1.7144	1.17932e-05
ISG15	chr1	2.95747	1.18842e-05
EPAS1	chr2	-1.73539	1.19858e-05
CAT	chr11	-1.85379	1.20483e-05
EFNA3	chr1	2.31873	1.20715e-05
P712P	chr14	2.84422	1.21985e-05
PALM	chr19	-1.31858	1.22719e-05
PLEKHG5	chr1	-1.51636	1.23888e-05
TLL1	chr4	-1.6837	1.2461e-05
BAMBI	chr10	2.75202	1.26283e-05
C20orf26	chr20	2.60541	1.26518e-05
ADAM19	chr5	1.86617	1.2685e-05
MLPH	chr2	2.11948	1.27263e-05
PTPN6	chr12	1.33723	1.28615e-05
SHROOM1	chr5	1.55632	1.29599e-05
GPR171	chr3	2.74066	1.30024e-05
RASGRF2	chr5	-1.77248	1.30159e-05
MAPKAPK2	chr1	1.31319	1.30187e-05
PSG8	chr19	-4.04259	1.30321e-05
C10orf33	chr10	-1.12555	1.30512e-05
ACSL1	chr4	-2.76199	1.30933e-05
ABCG2	chr4	-1.75194	1.31073e-05
CAPN9	chr1	2.83989	1.32206e-05
BC017214	chr2	-2.18047	1.32275e-05
TRO	chrX	-1.3207	1.33491e-05
SERPINA3	chr14	2.80495	1.33947e-05
KIF1A	chr2	5.3934	1.34856e-05
SGOL2	chr2	1.55233	1.34856e-05
TDRD6	chr6	-1.80802	1.37633e-05
ARHGAP11B	chr15	2.22328	1.3767e-05
TSHZ2	chr20	-1.25642	1.39327e-05
ARHGEF6	chrX	-1.74043	1.39491e-05
BC150503	chr17	-2.71083	1.40198e-05
HOTAIR	chr12	3.47628	1.40471e-05
IL11RA	chr9	-1.21341	1.40471e-05
CTSH	chr15	1.22579	1.4091e-05
ELF3	chr1	2.22731	1.4091e-05
ANXA9	chr1	2.40711	1.41158e-05
BZW2	chr7	1.1383	1.41404e-05
FZD4	chr11	-2.28344	1.42233e-05
CR612236	chr9	1.1694	1.43115e-05
F11R	chr1	1.05548	1.43119e-05
SCG2	chr2	3.69056	1.45304e-05
ISG20	chr15	1.85126	1.45913e-05
TIGIT	chr3	2.59237	1.46896e-05
AL831948	chr12	-1.90143	1.47719e-05
APOC2	chr19	3.18459	1.47719e-05
MELKv2	chr9	3.01399	1.47719e-05
UNC93B1	chr11	1.14951	1.4824e-05
MLF1IP	chr4	2.42073	1.51123e-05
HYOU1	chr11	1.29019	1.52149e-05
CLN3	chr16	1.3053	1.53048e-05
RNF150	chr4	-2.61833	1.54242e-05
SULF1	chr8	2.44894	1.55257e-05
TCTEX1D2	chr3	1.58156	1.56137e-05
LOC100272216	chr5	1.25992	1.5616e-05
ENPP2	chr8	-1.68708	1.56926e-05
AK311181	chr19	-4.27194	1.57995e-05
AL953854.2-002	chr9	-2.16079	1.5818e-05
STC1	chr8	2.26542	1.60255e-05
GPC3	chrX	-2.2484	1.60565e-05
GPATCH2	chr1	1.01213	1.61044e-05
CALB2	chr16	-3.57247	1.6117e-05
JUND	chr19	1.10007	1.6117e-05
PAX3	chr2	-3.00341	1.6117e-05
PER3	chr1	-1.37282	1.6117e-05
TRAF4	chr17	1.92878	1.6117e-05
NBPF22P	chr5	3.50871	1.62985e-05
PFKFB4	chr3	1.61913	1.62985e-05
NXT1	chr20	1.13668	1.63947e-05
CBX4	chr17	1.49181	1.65276e-05
CDK2	chr12	1.08638	1.70361e-05
RFX5	chr1	1.06889	1.70361e-05
UACA	chr15	-1.13742	1.71143e-05
RNF157	chr17	-1.31054	1.72035e-05
LOC80054	chr19	-1.72644	1.74151e-05
TMEM8A	chr16	1.33977	1.74945e-05
RNASE6	chr14	1.75656	1.77234e-05
SLC39A11	chr17	1.44566	1.79002e-05
PLAGL1	chr6	-1.36729	1.79421e-05
S100A11	chr1	1.34071	1.79748e-05
TTYH3	chr7	1.73805	1.81507e-05
CLRN1	chr3	4.04171	1.81987e-05
ZBTB47	chr3	-1.11464	1.82744e-05
FAM102A	chr9	1.5458	1.84149e-05
pp7201	chr17	1.4948	1.84565e-05
FBXO17	chr19	-1.01518	1.87222e-05
MEX3A	chr1	2.82674	1.87713e-05
C12orf32	chr12	1.5033	1.8789e-05
GZMK	chr5	2.94651	1.90962e-05
HAGHL	chr16	1.84954	1.94078e-05
HIST2H4B	chr1	4.19477	1.94655e-05
KCNJ8	chr12	-1.56252	1.94655e-05
CPA1	chr7	-3.90087	1.9495e-05
BC048326	chr16	2.82132	1.9572e-05
EGLN3	chr14	2.82074	1.95831e-05
AK091704	chr20	-2.73414	1.96781e-05
DNMT3B	chr20	1.57513	1.96781e-05
HOXC10	chr12	2.50435	1.98331e-05
FADS3	chr11	-2.16843	1.98736e-05
AGR2	chr7	3.75782	2.00415e-05
PARD6B	chr20	1.73388	2.00415e-05
PTPN21	chr14	-1.23329	2.00501e-05
KIAA0647	chr17	1.59434	2.03842e-05
RARRES3	chr11	2.19102	2.07533e-05
MME	chr3	-2.45879	2.09437e-05
AK001394	chr4	-1.65555	2.09589e-05
AX747263	chr7	-3.30867	2.09862e-05
SSR4	chrX	1.30332	2.09862e-05
C20orf54	chr20	2.09058	2.16872e-05
WDHD1	chr14	1.35666	2.1722e-05
UBXN10	chr1	2.21925	2.17275e-05
FLJ44635	chrX	-1.6292	2.19989e-05
CNDP2	chr18	1.50683	2.22278e-05
MT1X	chr16	-1.80556	2.25271e-05
AX748195	chr22	1.14064	2.2739e-05
CYP2U1	chr4	-1.2111	2.30025e-05
CIDEA	chr18	-3.53412	2.33382e-05
REEP2	chr5	-2.20717	2.34134e-05
AK096849	chr19	-3.33444	2.35642e-05
HOIL-1	chr20	1.20503	2.35642e-05
ROGDI	chr16	1.58533	2.35642e-05
MTL5	chr11	1.84105	2.40186e-05
SLAMF6	chr1	1.73409	2.4333e-05
HOXA6	chr7	-2.7294	2.47464e-05
DCDC5	chr11	2.44313	2.4919e-05
APOBEC3B	chr22	3.27003	2.50387e-05
DEPDC1	chr1	1.77331	2.50387e-05
CYTH3	chr7	-1.06547	2.52089e-05
CCDC69	chr5	-1.93371	2.52947e-05
PRDM5	chr4	-1.22565	2.55218e-05
C1orf213	chr1	-1.41705	2.58479e-05
DEGS2	chr14	2.53389	2.62319e-05
EVL	chr14	1.57906	2.64989e-05
ANK3	chr10	1.36735	2.65378e-05
SPATA17	chr1	2.03684	2.66132e-05
C1orf38	chr1	1.59086	2.6616e-05
CADM4	chr19	1.28866	2.66472e-05
PDE8B	chr5	-1.94713	2.69483e-05
LOC145783	chr15	-1.27788	2.69885e-05
ALK	chr2	-2.05044	2.71276e-05
RBPMS2	chr15	-2.3864	2.71276e-05
SLC2A1	chr1	1.76172	2.71867e-05
AASS	chr7	-1.59678	2.72233e-05
HMGN1	chr21	1.26405	2.72339e-05
ADRA2A	chr10	-1.91794	2.7259e-05
CDC14B	chr9	-1.31802	2.7259e-05
AX748440	chr20	-2.81593	2.77914e-05
HBB	chr11	-4.85781	2.77914e-05
C1QTNF1	chr17	-1.71062	2.78009e-05
CDP-diacylglycerol_synthase_1	chr4	4.76274	2.78228e-05
BMP6	chr6	-1.66061	2.85632e-05
ITGB1BP1	chr2	-1.71334	2.88137e-05
HYAL1	chr3	-1.37148	2.9041e-05
LTBP4	chr19	-1.60918	2.91119e-05
FCGR3A	chr1	2.02904	2.91784e-05
HELLS	chr10	1.90166	2.91949e-05
PDIA3	chr15	1.12276	2.9305e-05
CHPF	chr2	1.61144	2.94643e-05
C19orf51	chr19	3.137	2.95456e-05
TMIE	chr3	-2.72807	2.95547e-05
RIBC2	chr22	2.34163	2.97795e-05
C21orf34	chr21	-1.82787	2.98148e-05
SGOL1	chr3	2.54094	2.99485e-05
C10orf90	chr10	-2.9967	3.03505e-05
ACADS	chr12	-1.89153	3.04163e-05
ECHDC3	chr10	-1.8901	3.15812e-05
MCM10	chr10	1.9327	3.16414e-05
PAQR6	chr1	2.15529	3.16991e-05
TMEM54	chr1	1.44579	3.17004e-05
SRC	chr20	1.16795	3.18167e-05
RAB19	chr7	2.67655	3.19074e-05
TMEM132A	chr11	2.00284	3.19074e-05
C15orf48	chr15	3.17469	3.19905e-05
CD83	chr6	1.38776	3.19905e-05
WDFY4	chr10	1.74604	3.2022e-05
EFNB1	chrX	-1.71474	3.20612e-05
SELE	chr1	2.26022	3.22492e-05
FOXP3	chrX	2.7794	3.27518e-05
X17676	chr14	2.99098	3.28916e-05
TAP1	chr6	2.13472	3.33062e-05
RHOQ	chr2	-1.3636	3.33874e-05
LIFR	chr5	-1.81012	3.3417e-05
CPM	chr12	-1.2994	3.35135e-05
EFNA4	chr1	1.51507	3.35135e-05
P11	chr12	-1.94391	3.35135e-05
ZC3H12D	chr6	2.36824	3.35185e-05
BC038570	chr7	2.00829	3.37646e-05
ADAM28	chr8	1.51507	3.41482e-05
VIPR1	chr3	-1.44699	3.43882e-05
BATF	chr14	2.29805	3.45298e-05
NIPSNAP1	chr22	1.24586	3.45618e-05
ZNF366	chr5	-1.87116	3.50197e-05
NFIB	chr9	-1.46723	3.50529e-05
ZG16B	chr16	2.85446	3.55533e-05
GPR172A	chr8	1.23828	3.6215e-05
UGP2	chr2	-1.56865	3.63743e-05
FOSL2	chr2	1.26039	3.66742e-05
FBXL16	chr16	1.88047	3.67319e-05
EYS	chr6	-1.73558	3.68077e-05
MYD88	chr3	1.17076	3.68114e-05
ADH1C	chr4	-2.14861	3.68319e-05
TP53INP1	chr8	1.15794	3.69205e-05
RHOH	chr4	2.05941	3.70476e-05
MMP12	chr11	3.9217	3.73003e-05
LOC400696	chr19	3.50569	3.74278e-05
GREM1	chr15	2.73796	3.76067e-05
SCARA5	chr8	-2.62059	3.7888e-05
SYNGR2	chr17	1.69199	3.79654e-05
FLT1	chr13	-1.46232	3.79701e-05
GBP5	chr1	2.04263	3.80988e-05
SDC4	chr20	1.75141	3.86772e-05
POLR3K	chr16	1.49823	3.8784e-05
SEMA6D	chr15	-1.62675	3.8784e-05
C2orf86	chr2	-1.00599	3.90778e-05
BC053679	chr1	-1.82149	3.91334e-05
LYSMD4	chr15	-1.04854	3.91919e-05
HIST2H2AB	chr1	1.81139	3.96771e-05
TK2	chr16	-1.17281	4.05851e-05
VWCE	chr11	-1.87196	4.05851e-05
SEPHS2	chr16	1.37952	4.06883e-05
SLC16A3	chr17	1.92199	4.12559e-05
TYMS	chr18	2.34835	4.18071e-05
C3orf54	chr3	-1.52502	4.2204e-05
GCNT1	chr9	1.88957	4.22784e-05
GLP2R	chr17	-2.85955	4.22784e-05
MYRIP	chr3	-2.004	4.23436e-05
P704P	chr14	2.31469	4.24294e-05
ZEB2	chr2	-1.38024	4.24294e-05
PCDHA11	chr5	1.88921	4.27119e-05
MYL9	chr20	-1.27478	4.2909e-05
LCP1	chr13	1.6464	4.29421e-05
AP1S1	chr7	1.09789	4.37559e-05
CELSR3	chr3	2.1902	4.38145e-05
FAM40B	chr7	1.63271	4.38346e-05
OASL	chr12	2.29105	4.39973e-05
SIAH2	chr3	1.83546	4.42624e-05
AK295617	chr2	-3.76637	4.43511e-05
CRIP1	chr14	2.45683	4.43886e-05
PTPRG	chr3	-1.36972	4.43886e-05
HIST1H3I	chr6	2.22805	4.49174e-05
MYB	chr6	1.72919	4.49608e-05
UNQ9339	chr15	-2.78753	4.50231e-05
KMO	chr1	2.70567	4.56331e-05
ANKDD1A	chr15	-1.1655	4.56985e-05
MARK1	chr1	-1.701	4.59056e-05
HEPN1	chr11	-3.52347	4.60143e-05
SOX4	chr6	1.211	4.60143e-05
ACTBL2	chr5	-2.97546	4.66404e-05
HOXC11	chr12	3.01486	4.66773e-05
C4ORF12	chr4	-1.50631	4.67484e-05
EPN3	chr17	2.53742	4.67525e-05
ZNF587	chr19	1.17104	4.69012e-05
NMT2	chr10	-1.01602	4.70381e-05
DKFZp686I15204	chr9	-2.71091	4.70484e-05
KIAA1524	chr3	1.3169	4.70706e-05
C19orf10	chr19	1.14384	4.8274e-05
TRPC1	chr3	-1.32858	4.82782e-05
CACNB3	chr12	1.53109	4.85248e-05
CORO1B	chr11	1.09928	4.85248e-05
TFRC	chr3	1.66314	4.85248e-05
DKFZp434C0523	chr3	2.83887	4.89594e-05
KREMEN2	chr16	3.38257	4.91184e-05
DQ577420	chr21	1.90197	4.92622e-05
PTPN1	chr20	1.00733	4.96825e-05
WT1	chr11	4.07876	4.96825e-05
FAM124B	chr2	-1.95014	4.98659e-05
PLA2G16	chr11	-1.94167	5.01323e-05
COPE	chr19	1.05736	5.02164e-05
CR626610	chr5	3.36625	5.02505e-05
PTCH1	chr9	-1.25024	5.07945e-05
ATP6V1G1	chr9	1.16169	5.08966e-05
MECOM	chr3	-1.60842	5.16583e-05
KNTC1	chr12	1.15877	5.4016e-05
C9orf7	chr9	1.40994	5.49478e-05
PTGS2	chr1	2.9784	5.50191e-05
GOLGA6L5	chr15	-1.22162	5.53841e-05
CCR5	chr3	2.08292	5.56909e-05
RP11-472K8.2-001	chr10	-1.8437	5.59543e-05
AURKB	chr17	3.47173	5.60742e-05
PC	chr11	-1.73915	5.68043e-05
SLC4A4	chr4	-2.773	5.69977e-05
GIG24	chr14	6.4606	5.71321e-05
AX747981	chr8	1.71505	5.71415e-05
KIAA0750	chr11	1.62679	5.71782e-05
GRHL2	chr8	1.87905	5.72125e-05
TPBG	chr6	1.51514	5.73343e-05
AK095133	chr9	-2.14331	5.73738e-05
BC037839	chr15	-1.1385	5.7534e-05
LMOD1	chr1	-1.41425	5.7796e-05
ZC3H12C	chr11	-1.39803	5.78234e-05
ETNK2	chr1	2.00618	5.88412e-05
ACSS2	chr20	-1.97931	5.90457e-05
PARVA	chr11	-1.08599	5.94554e-05
CR619383	chr10	-2.31905	5.99378e-05
KCNH1	chr1	2.20529	6.00549e-05
SVEP1	chr9	-2.1096	6.02159e-05
AK000872	chr15	-1.26865	6.02487e-05
CDKN1C	chr11	-1.97687	6.05122e-05
FBXO16	chr8	2.55819	6.08021e-05
FIBL-5	chr14	-1.52344	6.09275e-05
IGFBP6	chr12	-1.80407	6.09275e-05
FAM166B	chr9	-2.12089	6.1386e-05
TERC	chr3	1.4142	6.16018e-05
AK002090	chr2	-1.54028	6.18453e-05
CDK5	chr7	1.17365	6.2059e-05
TGFBR2	chr3	-1.31314	6.20613e-05
CLDN7	chr17	2.08543	6.22515e-05
TANC2	chr17	1.2605	6.25167e-05
TRIM3	chr11	1.11111	6.25167e-05
DQ574071	chr15	-1.74212	6.29036e-05
ENPEP	chr4	-1.8262	6.42356e-05
UNC5B	chr10	1.49642	6.59858e-05
PELI2	chr14	-1.36107	6.66112e-05
UGCG	chr9	1.50216	6.67063e-05
TTS-2.1	chr11	-3.08286	6.7342e-05
ALDH3B2	chr11	3.51294	6.73555e-05
TF	chr3	-2.72571	6.74563e-05
NR3C1	chr5	-1.33248	6.79665e-05
TCTEX1D4	chr1	1.8989	6.83478e-05
THRA	chr17	-1.23513	6.83478e-05
NFIX	chr19	-1.11521	6.83624e-05
SLC29A3	chr10	1.42705	6.86102e-05
ADAM8	chr10	2.13656	6.89984e-05
CENPI	chrX	1.83275	6.90839e-05
MEOX1	chr17	-2.31707	6.94283e-05
ICOS	chr2	2.63076	6.94772e-05
MDFIC	chr7	-1.20453	6.94772e-05
PHF16	chrX	1.21146	6.94859e-05
ADRB2	chr5	-1.62876	7.01174e-05
PLAC2	chr19	1.69306	7.03689e-05
TGFB3	chr14	1.20013	7.1289e-05
C4A	chr6	2.54019	7.1917e-05
HIST1H2BC	chr6	1.33225	7.22412e-05
MCOLN2	chr1	1.69713	7.2262e-05
SPATA9	chr5	-2.09431	7.27187e-05
C19orf48	chr19	1.33453	7.36131e-05
SOX5	chr12	-1.99683	7.41871e-05
FIGF	chrX	-2.72662	7.44886e-05
LY86	chr6	1.88494	7.4511e-05
ZNF213	chr16	1.36448	7.50601e-05
CLEC1A	chr12	-1.55022	7.5256e-05
PSME2	chr14	1.17922	7.5256e-05
APEX2	chrX	1.14879	7.56068e-05
PDZRN3	chr3	-1.48407	7.5802e-05
BMPR1B	chr4	4.14078	7.58232e-05
BC042990	chr6	-2.3647	7.60602e-05
MAPK13	chr6	1.47384	7.67081e-05
CDC7	chr1	1.98101	7.68351e-05
ANKRD35	chr1	-1.70225	7.68581e-05
NMNAT2	chr1	-3.01407	7.68782e-05
CCR7	chr17	2.36104	7.69675e-05
LMO2	chr11	-1.13911	7.76352e-05
SEPT1	chr16	3.74725	7.82076e-05
ZNF93	chr19	1.52439	7.8823e-05
LOC134466	chr5	-1.73066	7.89339e-05
IRX5	chr16	1.57177	7.91026e-05
MFSD2A	chr1	3.44252	7.91751e-05
TEK	chr9	-1.83172	7.96116e-05
CTNNA3	chr10	-2.1209	8.02024e-05
ADAMTS14	chr10	2.78695	8.08635e-05
GPR77	chr19	2.15194	8.11497e-05
AL832737	chr6	-2.98445	8.11514e-05
FAM128A	chr2	1.30072	8.13575e-05
RAD54B	chr8	1.32241	8.14411e-05
HMGB2	chr4	1.22664	8.17863e-05
VDR	chr12	1.55185	8.19142e-05
EGFL7	chr9	-1.45657	8.24087e-05
GALNT7	chr4	2.00122	8.34673e-05
TRIM2	chr4	-1.54329	8.3738e-05
GRIA4	chr4	-2.27365	8.37601e-05
ESR1	chr6	2.69786	8.38335e-05
CRTAP	chr3	-1.04874	8.39647e-05
CLTC	chr17	1.82216	8.41193e-05
CCDC50	chr3	-1.08802	8.41876e-05
EME1	chr17	1.93444	8.42132e-05
RHBDL1	chr16	2.14631	8.49188e-05
SFRP1	chr8	-2.35369	8.62977e-05
FBN2	chr5	2.81782	8.6376e-05
TNIK	chr3	1.38261	8.69184e-05
C6orf125	chr6	1.27749	8.77215e-05
FHDC1	chr4	1.17221	8.77215e-05
NAPSB	chr19	2.00013	8.7849e-05
PPEF1	chrX	2.56996	8.79283e-05
PTRH2	chr17	1.74845	8.79817e-05
GJA4	chr1	-1.78619	8.82759e-05
HIST1H1E	chr6	1.08741	8.96401e-05
COL1A1	chr17	2.32404	8.99126e-05
NLGN4X	chrX	-1.51169	9.03149e-05
SHMT1	chr17	-1.04692	9.03149e-05
PDGF	chr5	-2.37299	9.05068e-05
ARNT2	chr15	1.41401	9.08474e-05
AK094644	chr9	-2.91623	9.08966e-05
RNASEH2A	chr19	1.24762	9.13132e-05
NPY5R	chr4	-3.53783	9.14098e-05
CDC6	chr17	2.42655	9.21145e-05
AK096995	chr4	1.17736	9.2746e-05
ATP2C2	chr16	2.79583	9.2746e-05
C15orf54	chr15	3.99214	9.2746e-05
FERMT2	chr14	-1.90358	9.2746e-05
CNNM4	chr2	1.19845	9.29204e-05
RUFY4	chr2	3.31831	9.3124e-05
GABRG1	chr4	-3.52858	9.44363e-05
NAT14	chr19	1.45155	9.44714e-05
TET1	chr10	-1.17305	9.61108e-05
WBSCR14	chr7	-5.21721	9.66908e-05
FOXO1	chr13	-1.17781	9.70073e-05
PDE5A	chr4	-1.2452	9.70073e-05
SAP30	chr4	1.14839	9.75855e-05
SSX2IP	chr1	1.39473	9.75855e-05
CACNA2D1	chr7	-1.78955	9.76572e-05
GNAI1	chr7	-2.48584	9.78058e-05
PLP2	chrX	1.26206	9.79448e-05
ZNF281	chr1	1.20142	9.87006e-05
KIAA1688	chr8	1.64744	9.8744e-05
MFAP2	chr1	2.07306	9.91364e-05
TMEM183A	chr1	1.01052	9.93054e-05
TAL1	chr1	-1.74437	9.95984e-05
ESAM	chr11	-1.69379	0.000100458
MMP3	chr11	3.29283	0.000101484
PSD4	chr2	1.5955	0.000101678
ZFHX4	chr8	-1.485	0.000101808
NCALD	chr8	-1.53243	0.000102114
WDR65	chr1	2.06381	0.000102433
DKFZp434A128	chr3	-1.90378	0.000102669
DQ594001	chr7	-1.46383	0.000103551
DKFZp761O0610	chr2	-1.761	0.000104363
CCL2	chr17	1.86865	0.000104448
HBA2	chr16	-5.26386	0.000104448
AX747550	chr5	-2.97107	0.000105078
BIK	chr22	2.36381	0.000105727
LOC100133920	chr9	-2.07756	0.000105727
CALB1	chr8	-1.88694	0.000106138
AKT3	chr1	-1.04598	0.000106828
C8orf38	chr8	1.14645	0.000107922
C6orf154	chr6	2.60505	0.000108362
HES6	chr2	1.94031	0.000108379
RELL2	chr5	1.71878	0.000108608
CENPA	chr2	2.8933	0.000109507
PPP2R1B	chr11	-1.61657	0.000109756
LRRIQ3	chr1	-2.15462	0.000110523
TNFSF8	chr9	1.86199	0.000111525
ZNF107	chr7	1.30274	0.000113282
ENTPD7	chr10	1.02899	0.000113703
KIF17	chr1	-1.89668	0.000113867
METTL7A	chr12	-1.29144	0.000113867
SAA4	chr11	-3.05893	0.00011397
HIST2H3D	chr1	2.18709	0.000114598
MUC_5AC	chr11	3.68173	0.00011461
TMEM106C	chr12	1.28852	0.000114808
PDRG1	chr20	1.10492	0.000115981
SBK1	chr16	2.25954	0.000116427
RLBP1L1	chr8	-2.74655	0.000117295
MSR1	chr8	1.87992	0.00011884
IRF7	chr11	1.62233	0.000118968
POTEE	chr2	3.38356	0.000119198
PLA2G5	chr1	-2.27893	0.000120776
ARPC1B	chr7	1.13346	0.000120814
FGD5	chr3	-1.14108	0.000120837
FES	chr15	-1.02443	0.00012106
CR617227	chr10	1.60027	0.000121669
SYNPO	chr5	-1.57298	0.000121829
NETO2	chr16	2.05026	0.000121981
BC070102	chr19	-1.73227	0.000122706
KIAA0914	chr4	-1.49004	0.000123268
C8orf34	chr8	-2.86716	0.000123385
RERGL	chr12	-2.78912	0.000123385
GALNTL1	chr14	-1.0068	0.000123721
HBA1	chr16	-5.5799	0.00012517
EPB49	chr8	-1.82133	0.000125335
RGS10	chr10	1.24446	0.000125335
GPX3	chr5	-2.12963	0.000125336
EIF4E3	chr3	-1.1408	0.000125532
CRB3	chr19	2.25382	0.000125723
UBQLN4	chr1	1.13102	0.000125723
LRG1	chr19	1.76961	0.000125838
BLNK	chr10	1.70584	0.00012651
LIF	chr22	1.90318	0.000126724
CABC1	chr1	-1.22511	0.000127025
DQ575504	chr5	1.19777	0.000127373
ZNF367	chr9	1.59795	0.00012834
HMGA1	chr6	1.28253	0.000128756
JAKMIP1	chr4	3.22057	0.000129382
LOC728723	chr5	-1.43411	0.00012978
LRRC56	chr11	1.94365	0.000129855
LOC285740	chr6	1.73511	0.000130639
PDE11A	chr2	-1.46443	0.000131047
STAT1	chr2	1.61974	0.000131227
STXBP1	chr9	-1.23284	0.000131697
MATN2	chr8	-1.46634	0.000131897
MOBKL2B	chr9	-1.17781	0.000132554
PDZK1	chr1	2.43607	0.000133429
AK124857	chr3	-2.05542	0.000134664
SAT1	chrX	1.11011	0.000134664
ECSCR	chr5	-1.42477	0.000135703
FBLN5	chr14	-1.3077	0.000135703
BC019085	chr1	-1.08181	0.000137022
CD9	chr12	1.58159	0.000137022
MMP10	chr11	5.0321	0.000137022
RNF180	chr5	-1.25773	0.000137277
BCHE	chr3	-2.44686	0.000138038
LPAR2	chr19	1.75962	0.000138055
LPXN	chr11	1.11009	0.000138055
CLIP4	chr2	-1.28009	0.000139628
DACT2	chr6	-2.16143	0.000139749
ROBO3	chr11	-1.89586	0.000140306
AGPAT2	chr9	-2.08149	0.000140463
ITGA1	chr5	-1.29117	0.000140545
EDNRB	chr13	-1.63825	0.000142076
APCDD1L	chr20	-1.90214	0.000142402
ITSN1	chr21	-1.66014	0.000142808
CHST15	chr10	1.24972	0.000143296
FAT4	chr4	-1.49998	0.000143296
TSPAN3	chr15	-1.53362	0.000143296
MAF	chr16	-1.10289	0.000143804
ABCA12	chr2	4.5511	0.000144951
ILDR1	chr3	1.79931	0.000144951
PFKFB2	chr1	1.02528	0.000145247
HLA-DPA1	chr6	1.44453	0.000147838
STAP1	chr4	2.4718	0.000151416
MCM8	chr20	1.02714	0.000152682
SHROOM2	chrX	1.35959	0.000152682
COL5A3	chr19	-1.94327	0.000153244
EPS15L1	chr19	1.01106	0.000153817
TMEM170B	chr6	-1.86511	0.000155089
CLEC3A	chr16	5.74167	0.00015529
MSRB3	chr12	-1.16522	0.00015529
MS4A1	chr11	3.47281	0.000155559
NOVA2	chr19	-2.09769	0.000155559
BC016962	chr3	-1.04636	0.000158341
DKFZP586I1420	chr7	1.01622	0.000160387
RASIP1	chr19	-1.45365	0.000160689
GPR44	chr11	-2.18303	0.000161242
MIAT	chr22	1.47561	0.000161898
ARHGAP11A	chr15	1.05049	0.000161993
POU6F1	chr12	-1.03425	0.000161993
ROPN1B	chr3	-2.91537	0.000162492
PCYOX1	chr2	-1.36684	0.000163103
MARK2	chr11	1.14069	0.000163892
C6orf225	chr6	-1.15135	0.000163893
PIGT	chr20	1.26566	0.000165237
AK307870	chr15	-1.22103	0.00016549
LRCH2	chrX	-1.23061	0.000165997
P2RY10	chrX	2.23165	0.000166004
AK092048	chr7	-2.09993	0.000168617
GLA	chrX	1.25509	0.000168815
S1PR3	chr9	1.18981	0.000168815
ST6GALNAC2	chr17	1.50398	0.00016885
TMED9	chr5	1.27421	0.000170567
HIC1	chr17	-1.14549	0.000171103
BASP1	chr5	1.48883	0.000171683
KL	chr13	-2.09688	0.000173748
RSPH1	chr21	2.3016	0.000174121
RAD51	chr15	1.70766	0.000175375
CD48	chr1	1.9676	0.000175722
AHNAK	chr11	-1.29134	0.000176041
GOLT1A	chr1	2.27525	0.000177019
HLA-DRA	chr6	1.68824	0.000177019
IL6	chr7	2.25796	0.000178289
LIM	chr4	-8.37138	0.000178289
SLCO5A1	chr8	2.85629	0.000178476
H1F0	chr22	1.10071	0.000180057
RGAG4	chrX	-1.01209	0.000180057
POLB	chr8	1.15623	0.000180369
BRIP1	chr17	1.28022	0.000181846
CORO2A	chr9	1.05273	0.000184247
ALAS2	chrX	-4.3218	0.000184621
AK055621	chr8	-2.40023	0.00018552
TINAGL1	chr1	-1.66768	0.000186301
FAM83H	chr8	1.86595	0.00018779
ALDH3A2	chr17	-1.39954	0.000188102
CCNE2	chr8	1.48008	0.000188679
FGFR1	chr8	-1.09353	0.000188679
LOXHD1	chr18	-2.25951	0.000189021
DKFZp564M1672	chr16	2.31639	0.000189186
AK097934	chr2	1.96909	0.000189619
BSCL2	chr11	1.21869	0.000190592
ZMYND8	chr20	1.05216	0.000190592
NPR3	chr5	-3.37969	0.000191091
ZDHHC12	chr9	1.25059	0.000191453
BC029473	chr1	-1.54116	0.000195061
GGT1	chr22	2.13951	0.000195747
AK311627	chr5	1.30885	0.000196844
PIP4K2C	chr12	1.07391	0.000197541
DKFZp451N043	chr17	-2.80546	0.00019832
CENPK	chr5	1.95057	0.000199084
ELF5	chr11	-2.54623	0.000201344
PARP12	chr7	1.23638	0.000201344
LOC728264	chr5	-1.15538	0.000202523
EEF1A2	chr6	2.53249	0.000202644
ID2	chr2	1.04674	0.000203471
IKBKE	chr1	1.22995	0.000205061
SLC16A6	chr17	2.01201	0.000206467
SCNN1A	chr12	2.08555	0.000206877
GINS2	chr16	1.931	0.000206934
GCH1	chr14	1.38419	0.000207042
LDHB	chr12	-1.47183	0.000208265
COPZ2	chr17	-1.69606	0.000212195
CTPS	chr1	1.10472	0.000212292
PAT2	chr5	5.75831	0.000213485
CNTNAP3	chr9	-1.75746	0.000213655
AK125436	chr15	-1.40853	0.0002142
AK127963	chr9	-1.67514	0.0002142
TMOD1	chr9	-1.74028	0.000215018
KCNA5	chr12	-2.3202	0.000216123
FSIP1	chr15	3.61224	0.000217466
KCTD12	chr13	-1.15596	0.000221251
VKORC1L1	chr7	-1.66646	0.000225577
OR51E1	chr11	-2.84654	0.00022582
RYR1	chr19	-1.39331	0.000226838
FMI2	chr22	2.46714	0.000227011
AK125748	chr13	-2.85804	0.000227189
GABARAPL1	chr12	-1.12992	0.000227717
TNNT1	chr19	3.68318	0.000230836
EGFR	chr7	-1.65	0.000231415
ZF6	chr19	1.28198	0.000231415
ETV7	chr6	2.42563	0.000233468
CEACAM6	chr19	4.30828	0.000235219
CR626060	chr11	1.94473	0.000235884
ICAM2	chr17	-1.24399	0.000236916
PTCH2	chr1	-1.60466	0.00023722
GPR160	chr3	1.34544	0.000239106
TAGAP	chr6	1.63046	0.00024168
GIMAP6	chr7	-1.41712	0.000243204
ITGB2	chr21	1.65339	0.00024494
MICAL2PV2	chr11	1.62869	0.000249522
ST14	chr11	1.97653	0.000251718
CYP2B6	chr19	5.73451	0.000252069
SCAMP5	chr15	1.27995	0.000252069
NBPF4	chr1	4.03597	0.000254702
NFKBIE	chr6	1.26945	0.000254702
TMEM30B	chr14	1.15052	0.000259417
FAM5C	chr1	6.63428	0.000260861
KIAA0460	chr1	1.12376	0.000262341
RASGRF1	chr15	2.88645	0.000265641
HLA-DRB1	chr6	1.59075	0.000266037
HLA-DQ	chr6	2.30869	0.00026635
FRK	chr6	1.2951	0.000267059
SAMD4A	chr14	-1.26156	0.000267834
RASL12	chr15	-1.1033	0.000275821
BRI3BP	chr12	1.4096	0.000276221
MAGI2	chr7	-1.37233	0.000276221
IGH	chr15	3.39505	0.000277517
C5orf23	chr5	-3.39508	0.000277826
DAPK2	chr15	-1.0401	0.000277826
ERN1	chr17	1.12174	0.000277993
MYL3	chr3	-2.26361	0.00027813
AX746830	chr6	-2.67106	0.000278348
AK129763	chr17	5.05192	0.000280393
CACNG4	chr17	2.57137	0.000280393
SOD3	chr4	-1.97833	0.000280393
FAP	chr2	2.10846	0.000280593
RFC4	chr3	1.07546	0.000280648
SNRNP25	chr16	1.31001	0.000281228
C1orf93	chr1	1.05259	0.000281599
DKFZp686P13218	chr6	1.58842	0.000281599
IQCD	chr12	1.52833	0.000282035
SPATA22	chr17	-2.75743	0.000282035
CYP4F12	chr19	-1.79923	0.000282612
MAGI3	chr1	1.08961	0.000282674
RXRG	chr1	-2.89915	0.000282725
SYK	chr9	1.13257	0.000284238
CELSR2	chr1	1.6467	0.000284561
PECR	chr2	-1.72185	0.000285963
CD300LF	chr17	2.55321	0.000287786
GEM	chr8	1.39246	0.000288603
NIACR1	chr12	-2.23054	0.000288603
KRT18	chr12	1.86145	0.000290758
NRN1	chr6	-2.34931	0.00029204
LMO7	chr13	1.37758	0.000292255
AX748251	chr13	-3.67985	0.000292671
CTLA4	chr2	2.4509	0.000292671
ECE2	chr3	1.48966	0.000293103
USP32	chr17	1.38866	0.000294756
PPP1R3G	chr6	-1.76371	0.000295359
LOC730101	chr6	1.08441	0.000296302
SELL	chr1	2.87555	0.000296302
EPDR1	chr7	-1.57542	0.000296398
RHPN1	chr8	2.2407	0.000297338
PDIA5	chr3	1.08984	0.00029742
RAC2	chr22	1.60524	0.000298263
GYPA	chr4	-3.80474	0.000299916
HEY1	chr8	-1.34678	0.000299994
PVRL3	chr3	-1.49432	0.000300553
SLC39A7	chr6	1.04314	0.000300604
C17orf45	chr17	-1.2753	0.000301605
TCF19	chr6	1.17246	0.000301773
TNFRSF9	chr1	2.19724	0.000301886
HRC	chr19	-2.08582	0.000301998
SOX11	chr2	3.93571	0.000302537
MSX1	chr4	-1.39902	0.000303197
SDC1	chr2	2.48169	0.000303922
PRUNE2	chr9	-2.12532	0.000304238
HSD17B6	chr12	2.63925	0.000305806
CR595314	chr6	-2.35737	0.000306641
RAB25	chr1	2.46674	0.000307127
NES	chr1	-1.3881	0.000307201
ST6GAL1	chr3	1.12977	0.000308112
RICS	chr11	1.09699	0.000309639
PPT1	chr1	1.03363	0.000309953
PTPRJ	chr11	1.05759	0.00031307
AK027257	chr4	-2.03039	0.000315448
EHHADH	chr3	-1.31173	0.000316264
LMO3	chr12	-3.18946	0.000318356
LRP1	chr12	-1.38318	0.000319778
ANO3	chr11	-2.67296	0.000320606
PRCD	chr17	-1.27793	0.000320906
TTC39B	chr9	1.14016	0.000321003
OAS2	chr12	1.93599	0.000322032
FUT8	chr14	1.14994	0.000326546
HADH	chr4	-1.37901	0.000327999
KLHL3	chr5	-1.06245	0.000328429
Nbla03267	chr12	-3.08168	0.000328487
SEMA6A	chr5	-1.03167	0.000330357
CDCA4	chr14	1.14106	0.00033148
BC011773	chr14	3.65323	0.000333047
ANX2P2	chr4	-1.70928	0.000336959
KDR	chr4	-1.50215	0.000342704
GCET2	chr3	2.23507	0.000343916
NEK5	chr13	1.4018	0.000343916
FLJ21075	chr7	-2.43377	0.000344338
PHKG1	chr7	-1.50143	0.000344446
ERG	chr21	-1.48515	0.00034774
EFHD1	chr2	1.76849	0.00034781
CDS1	chr4	1.67141	0.000352953
SERPINA1	chr14	3.14063	0.000354692
DKFZp762H0213	chr17	-6.83815	0.000359913
DZIP1L	chr3	-1.1638	0.000359913
C19orf12	chr19	-1.39388	0.000360324
FLVCR1	chr1	1.00754	0.000362822
AK126080	chr9	-1.12231	0.000366263
MSMB	chr10	4.09169	0.000368105
ANTXR2	chr4	-1.32229	0.000368452
CD302	chr2	-1.30955	0.000369396
IRF9	chr14	1.49571	0.000369396
HBG1	chr11	-5.65053	0.000369451
IKZF3	chr17	2.15258	0.000371337
MSTP9	chr1	-1.69206	0.000371337
FGF10	chr5	-2.43209	0.000372157
ATP8A2	chr13	1.96412	0.000372356
NRG2	chr1	-2.15253	0.000373996
KIAA1199	chr15	2.01676	0.000375996
ATAD4	chr17	2.02631	0.000376711
LRRC6	chr8	1.4469	0.000377703
CHIT1	chr1	3.95004	0.000378679
PKP1	chr1	-1.88486	0.000380001
PRRG3	chrX	-2.29537	0.000380001
TFEC	chr7	1.60213	0.000380001
KChIP2b	chr10	-5.01319	0.000382542
DCUN1D3	chr16	-1.18602	0.00038778
CD22	chr19	2.07043	0.000387787
PPARA	chr22	-1.12896	0.000389904
CALR	chr19	1.08874	0.00039065
KIF25	chr6	-3.20415	0.00039065
BC039521	chr3	-4.05281	0.000392674
CRABP2	chr1	2.22122	0.000393261
ZNF488	chr10	-2.46724	0.000393261
AK057217	chr17	-1.27836	0.000395532
TUBA3D	chr2	2.31474	0.000395532
ATIC	chr2	1.10178	0.000395974
ST6GALNAC3	chr1	-1.91454	0.000396491
TMEM47	chrX	-1.57855	0.000404081
STXBP2	chr19	1.41067	0.000405748
F12	chr5	2.77578	0.00040721
GBP1	chr1	1.7964	0.000407322
PPAP2B	chr1	-1.36176	0.000407482
DNAJC1	chr10	1.24965	0.000408622
KIAA1369	chr7	1.05575	0.000408622
C14orf174	chr14	1.56011	0.00041364
AK056626	chr6	1.55019	0.000414078
SLC17A9	chr20	1.85974	0.000414623
DLC1	chr8	-1.40114	0.000415871
MGC16075	chr7	-2.27294	0.000415878
TMEM75	chr8	2.06839	0.000416158
FLJ35024	chr9	-1.58653	0.000417048
RBP7	chr1	-1.29881	0.000420341
PPP1R14A	chr19	-2.35048	0.000424242
NPY6R	chr5	-1.51518	0.000426018
AK093107	chr22	4.01396	0.000431833
C1QB	chr1	1.63601	0.000431842
FLYWCH2	chr16	1.04798	0.00043207
NR3C2	chr4	-1.47727	0.000432543
MEG3	chr14	-1.37029	0.000433376
ORMDL2	chr12	1.01523	0.000443294
TNFSF12	chr17	-1.22115	0.000446148
PBOV1	chr6	1.09704	0.000446653
C9orf116	chr9	1.85282	0.000447433
ETV3L	chr1	-3.34254	0.000449711
SLC19A2	chr1	1.62266	0.000452526
STOX2	chr4	-1.36707	0.000452599
CILP2	chr19	2.04054	0.000454233
ID1	chr20	-1.75015	0.000456135
CHAF1B	chr21	1.30075	0.000463377
TSEN54	chr17	1.14631	0.000463579
AK022285	chr1	1.79569	0.000468139
NMUR1	chr2	-1.16058	0.000468163
TNNI3K	chr1	-1.51582	0.000468862
ITK	chr5	2.0857	0.000470716
C6orf1	chr6	1.09499	0.000471525
MAP7	chr6	1.13032	0.000471525
FMN1	chr15	1.20918	0.000472899
C5AR1	chr19	1.48464	0.000476328
CLSTN3	chr12	1.02138	0.000476328
EPCAM	chr2	2.28604	0.000479445
DKFZp761L1216	chr15	-1.11456	0.000480684
ERMN	chr2	1.91944	0.000482434
BC131767	chr11	1.42959	0.000486096
SPIB	chr19	2.92362	0.000486782
ANGPTL2	chr9	-1.38992	0.000489131
ESRP1	chr8	2.4222	0.000491368
MAP3K6	chr1	-1.05068	0.000492386
GRK5	chr10	-1.07549	0.00049259
HIST1H4J	chr6	2.3345	0.00049259
HLA-DMB	chr6	1.43442	0.00049259
BC031238	chr4	-2.39473	0.000494113
SEMA4D	chr9	1.13065	0.000494113
AMOTL2	chr3	-1.16043	0.000494356
ASPHD2	chr22	1.40552	0.000494356
EIF4EBP2	chr10	-1.2759	0.000496454
GPR132	chr14	1.70386	0.000500502
LRRC1	chr6	1.17752	0.000502655
PDE10A	chr6	-1.24996	0.000502655
AGTR1	chr3	-2.51514	0.000503687
SCN5A	chr3	-1.68875	0.000504887
BIN1	chr2	-1.36877	0.000505569
SIGLEC7	chr19	2.32924	0.000505569
TDRKH	chr1	1.03444	0.000507327
FAM128B	chr2	1.02134	0.00050781
HOXA9	chr7	-1.92085	0.00051154
AK097706	chr9	-1.64712	0.00051242
SLIT3	chr5	-1.43233	0.000512972
KCNA2	chr1	-1.9455	0.0005131
DENND1B	chr1	1.14468	0.00051608
CDH13	chr16	-1.51474	0.00052013
CHRNA6	chr8	3.56967	0.000520727
CR613620	chr3	-1.52229	0.00052158
GMPPA	chr2	1.07717	0.00052253
TIMP3	chr22	-1.29837	0.000523009
RNF122	chr8	1.24063	0.000527073
SCTR	chr2	-2.54867	0.000527073
CR617375	chr19	-1.87837	0.000535379
BC040327	chr7	-2.49747	0.000537083
AF289551	chr17	1.16756	0.000537698
RFTN2	chr2	-1.31907	0.000537698
AK055323	chr3	-1.31933	0.000540594
DAMS	chr5	-1.22448	0.000543872
TBX5	chr12	-1.86814	0.00054627
ACOT7	chr1	1.33293	0.000546511
PTPRC	chr1	1.75684	0.000550027
FAM101B	chr17	-1.33757	0.00055192
MGC15885	chr15	-1.57925	0.000555245
C13orf15	chr13	-1.45919	0.000559759
HSD17B13	chr4	-1.11219	0.00056441
RAB3IP	chr12	1.14067	0.00056441
ADORA3	chr1	1.69606	0.00056551
PARM1	chr4	-1.51187	0.000565608
CR609866	chr2	-1.29827	0.000569031
LHX6	chr9	-1.67465	0.000571075
SDF2L1	chr22	1.37477	0.000579007
AK095178	chr2	-1.16813	0.000579278
REM1	chr20	-1.80164	0.000580475
SH3GLB1	chr1	-1.13697	0.000582382
OGFRL1	chr6	-1.21576	0.000583475
LRIG3	chr12	-1.0046	0.000584701
ME1	chr5	-2.28637	0.000584767
RELT	chr11	1.37387	0.000584767
EVI2B	chr17	1.05249	0.000586685
AX746903	chr4	-1.55794	0.000589441
GOLGA8F	chr15	-1.26262	0.000594327
SRCRB-S4D	chr7	-2.79108	0.000594327
C2orf40	chr2	-2.18448	0.000599528
BC073932	chr12	-1.39204	0.000599835
SPRY2	chr13	-1.3771	0.000602629
C5orf53	chr5	-1.01445	0.000610886
DKFZp667H0616	chr2	-1.85587	0.000610886
HHAT	chr1	1.06797	0.000610886
MAMDC2	chr9	-1.58997	0.000611508
SOX10	chr22	-2.50285	0.000612579
LOC644538	chrX	-1.51466	0.000615156
SLC25A15	chr13	1.02828	0.000618754
CUGBP2	chr10	-1.10867	0.00062076
RIMBP2	chr12	-2.03203	0.00062267
TMEM22	chr3	-1.34229	0.00062267
NOL5A	chr20	1.26262	0.000623758
SLC39A6	chr18	1.97668	0.000629512
PPM1J	chr1	1.89951	0.000630114
BTK	chrX	1.33586	0.000630232
ARL4A	chr7	-1.16446	0.000633151
FLJ00080	chr17	1.62151	0.0006391
PTPRM	chr18	-1.43097	0.000639196
AOC2	chr17	-1.40905	0.000639647
EVI2A	chr17	1.28466	0.000643659
TMEM161B	chr5	1.72296	0.000643659
S1PR1	chr1	-1.35946	0.000648009
DCDC1	chr11	2.12649	0.000648265
IL2RG	chrX	1.90246	0.000650214
TRAF5	chr1	1.22173	0.000650252
RILP	chr12	-1.21804	0.000653623
VWA2	chr10	1.77199	0.000653623
ZEB1	chr10	-1.09858	0.000654229
C10orf58	chr10	-1.56569	0.000658749
BC038719	chr6	-1.78085	0.000663546
PHEX	chrX	1.71203	0.000664249
UNC5A	chr5	2.68508	0.000664249
MTMR9L	chr1	-1.28314	0.000665088
MOXD1	chr6	1.22441	0.000666705
TDRD10	chr1	-1.37677	0.000667009
CHST1	chr11	2.16923	0.000667691
C1orf183	chr1	-1.20308	0.000668456
DCLK3	chr3	-1.75691	0.000673845
CC2D2A	chr4	-1.09887	0.000676232
DPEP1	chr16	2.33171	0.000676232
DDX58	chr9	1.22418	0.00067836
EPSTI1	chr13	1.52072	0.000681157
SRMS	chr20	2.82797	0.000684054
APLF	chr2	-1.15945	0.000685209
CERKL	chr2	1.7874	0.000686193
C2CD2	chr21	-1.30034	0.000692521
ZAK	chr2	-1.13314	0.000694257
MRGPRF	chr11	-1.4272	0.00069457
LAGE3	chrX	1.01785	0.000696553
CCR1	chr3	1.60082	0.000696762
C6orf134	chr6	1.2797	0.000700134
PLXNC1	chr12	1.31321	0.000701567
ASCL2	chr11	2.42793	0.000704239
ZFYVE9	chr1	-1.03535	0.000713059
RYR3	chr15	-1.8802	0.000713577
CYBA	chr16	1.14815	0.000714535
DAP	chr5	1.09156	0.000714535
TCRVB	chr7	2.44145	0.000714535
SERINC2	chr1	2.05384	0.000715919
SYTL5	chrX	2.66894	0.000715919
SPARCL1	chr4	-1.09231	0.000716967
PRICKLE2	chr3	-1.3809	0.000721043
WNT11	chr11	-2.14999	0.000721043
DOCK10	chr2	1.07811	0.000725561
HIST1H4F	chr6	1.47991	0.000729452
GDPD1	chr17	1.21551	0.000735088
ZNF675	chr19	1.02877	0.000735861
DKFZp686E1450	chr1	1.70017	0.000736726
LAMA2	chr6	-1.17185	0.000738488
NMB	chr15	-2.11832	0.000738674
SH3RF3	chr2	-1.2046	0.000739723
TMEM56	chr1	-1.04423	0.0007411
PPYR1	chr10	-3.11137	0.000745136
PKD1L2	chr16	-1.68919	0.000746637
[truncated: 981 more rows]

## Sheet: Supplementary Table S4
			PLoS One Study (Reich et al., 2014)			Our Study
lncRNA	Gene.ID	Position	Probe Position	log2FC		log2FC	FDR P-value
AC007563.1	ENSG00000236295.1	chr2:217735163-217738655	chr2:217735416-217735476:-	-0.555		-1.85	0.00031
HOTAIR	ENSG00000228630.1	chr12:54356091-54368740	chr12:54356410-54356470:-	-0.611		3.64	2.89e-06
MIAT	ENSG00000225783.2	chr22:27053335-27072438	chr22:27066321-27066381:+	0.656		1.56	9.01e-05
RP11-161M6.2	ENSG00000260807.2	chr16:1025760-1031596	chr16:1030301-1030361:-	-1.43		-2.22	0.00345
RP11-298D21.2	ENSG00000259914.1	chr16:83759280-83759982	chr16:83759408-83759468:-	-0.573		-2.5	0.00505
RP11-34A14.3	ENSG00000230928.1	chr10:100011779-100016332	chr10:100016268-100016328:+	-0.705		-1.83	1.74e-05
RP11-413M3.4	ENSG00000227512.1	chr9:139437332-139438287	chr9:139437859-139437919:+	1.981		-1.59	0.000779
RP11-553L6.5	ENSG00000259976.1	chr3:114033347-114035026	chr3:114034021-114034081:-	1.108		-1.03	0.00195
RP5-855F14.1	ENSG00000231768.1	chr1:234663636-234667525	chr1:234664081-234664141:-	-0.542		-2.11	8.69e-07
SMAD5-AS1	ENSG00000164621.5	chr5:135465195-135470579	chr5:135465252-135465312:-	-0.523		-1.18	0.000169
WT1-AS	ENSG00000183242.7	chr11:32457124-32462950	chr11:32461299-32461359:+	-0.601		2.44	0.00043
References:
Reiche, K. et al. Long non-coding RNAs differentially expressed between normal versus primary breast tumor tissues disclose converse changes to breast cancer-related protein-coding genes. PloS one 9, e106076, doi:10.1371/journal.pone.0106076 (2014).

## Sheet: Supplementary Table S5
	Differentially Expressed mRNAs (Top 500)
Rank	Gene Ontology Term	Gene Count (%) a	P value b
1	GO:0032993 protein-DNA complex	29 (17.3%)	9.9e-18
2	GO:0000785 chromatin	39 (8.9%)	2.64e-13
3	GO:0016043 cellular component organization	198 (3.4%)	3.98e-12
4	GO:0065008 regulation of biological quality	133 (3.9%)	1.69e-11
5	GO:0043228 non-membrane-bounded organelle	140 (3.8%)	3.12e-11
6	GO:0044763 single-organism cellular process	332 (2.7%)	2.59e-10
7	GO:0005515 protein binding	296 (2.8%)	5.44e-10
8	GO:0065009 regulation of molecular function	107 (4.0%)	1.06e-09
9	GO:0008283 cell proliferation	82 (4.3%)	5.69e-09
10	GO:0044707 single-multicellular organism process	205 (3.1%)	9.56e-09
11	GO:0006950 response to stress	137 (3.5%)	1.2e-08
12	GO:0044767 single-organism developmental process	178 (3.2%)	2.53e-08
13	GO:0044710 single-organism metabolic process	170 (3.2%)	3.33e-08
14	GO:0009605 response to external stimulus	94 (3.9%)	3.47e-08
15	GO:0051716 cellular response to stimulus	208 (3.0%)	7.41e-08
a The total number of identifed genes presented in the particular GO term and percentage ( % = input gene counts in particular GO / background gene counts in particular GO).
b Enrichment p-value was calculated according to the hypergeometric test.

## Sheet: Supplementary Table S6
lncRNA ID	lncRNA Name	lncRNA Chromosome	mRNA ID	mRNA Chromosome	β in Tumor a	β in Normal a	Interaction P value b
ENSG00000233515.1	AL022344.4	chr10	KIAA1280	chrX	0	-7.477	<2e-16
ENSG00000233515.1	AL022344.4	chr10	DKFZp686J1895	chr14	0	-5.982	<2e-16
ENSG00000256022.1	RP11-526P6.1	chr12	BC042955	chr9	0.01	-5.35999	<2e-16
ENSG00000168367.5	RP11-158I3.2	chr16	BC042955	chr9	0	-5.349	<2e-16
ENSG00000240521.1	RP11-680B3.2	chr3	TOX4	chr14	-0.2	-4.15682	<2e-16
ENSG00000225537.1	AC073325.1	chr7	BC042955	chr9	2.02	-3.30994	2.3e-16
ENSG00000253490.1	AC145110.1	chr8	CETN1	chrX	1.25	3.789	1.86e-15
ENSG00000253490.1	AC145110.1	chr8	MAEL	chr1	3.34	0.119667	2.35e-15
ENSG00000168367.5	RP11-158I3.2	chr16	TUG1	chr22	0.04	-6.329	2.74e-15
ENSG00000256022.1	RP11-526P6.1	chr12	TUG1	chr22	-0.04	-6.31599	4.16e-15
ENSG00000250266.1	RP11-789C1.1	chr4	FABP7	chr6	8.8	-1.33479	4.8e-15
ENSG00000225537.1	AC073325.1	chr7	TUG1	chr22	2.32	-4.00845	5.69e-15
ENSG00000253352.4	TUG1	chr22	CETN1	chrX	-0.63	-4.1991	9.65e-15
ENSG00000263182.1	RP11-504P24.6	chr1	NXF2	chrX	1.47	0.087321	1.23e-14
ENSG00000253490.1	AC145110.1	chr8	PABPCP2	chr2	-0.14	0.80211	1.84e-14
ENSG00000168367.5	RP11-158I3.2	chr16	KIAA1724	chr2	-0.03	-5.63731	2.43e-14
ENSG00000253490.1	AC145110.1	chr8	AX747333	chrX	-0.13	0.6654	2.59e-14
ENSG00000256022.1	RP11-526P6.1	chr12	KIAA1724	chr2	-0.09	-5.69256	2.77e-14
ENSG00000225537.1	AC073325.1	chr7	KIAA1724	chr2	3.32	-2.2633	3.15e-14
ENSG00000253490.1	AC145110.1	chr8	AX746871	chr7	-0.03	1.1924	3.78e-14
ENSG00000240521.1	RP11-680B3.2	chr3	CETN1	chrX	-4.28	-1.65684	5.2e-14
ENSG00000250387.2	RP11-136K7.2	chr5	CETN1	chrX	-1.01	1.79953	6.72e-14
ENSG00000253490.1	AC145110.1	chr8	DAND5	chr19	-2.13	-0.78758	1.06e-13
ENSG00000253490.1	AC145110.1	chr8	TOX4	chr14	10.54	6.3547	1.11e-13
ENSG00000268658.1	CTD-2561J22.4	chr19	TOX4	chr14	6.35	2.53852	1.38e-13
ENSG00000104691.10	UBXN8	chr8	UNQ243	chr8	0.38	-1.6867	1.46e-13
ENSG00000253490.1	AC145110.1	chr8	C17orf87	chr17	-0.03	1.13914	2.17e-13
ENSG00000240521.1	RP11-680B3.2	chr3	KIN	chr10	-1.23	-3.50838	2.84e-13
ENSG00000258274.1	RP11-887P2.5	chr12	TMEM41A	chr3	-4.5	-3.258	6.14e-13
ENSG00000223573.2	TINCR	chr19	KIAA0973	chr19	-0.18	1.05744	6.25e-13
ENSG00000226067.1	LINC00869	chr1	SLC28A2	chr15	0.13	-0.936248	6.51e-13
ENSG00000253490.1	AC145110.1	chr8	KIN	chr10	4.26	1.89164	6.54e-13
ENSG00000253490.1	AC145110.1	chr8	PYROXD1	chr12	0.08	-4.1669	6.56e-13
ENSG00000253490.1	AC145110.1	chr8	VSIG1	chrX	-2.08	-0.966694	7.11e-13
ENSG00000258686.1	RP4-773N10.5	chr1	KIAA1128	chr10	-1.84	4.76647	1.06e-12
ENSG00000250387.2	RP11-136K7.2	chr5	C17orf87	chr17	-0.05	1.15314	1.24e-12
ENSG00000253490.1	AC145110.1	chr8	AK126199	chr5	-0.13	1.04201	1.36e-12
ENSG00000253187.2	HOXA-AS4	chr7	MAGEA2	chrX	1.18	-0.496773	1.39e-12
ENSG00000265369.1	RP11-17A19.1	chr18	MORF4L1	chr15	0.06	-3.045	1.56e-12
ENSG00000228506.1	RP11-98I9.4	chr6	TOX4	chr14	-5.96	-2.74777	1.56e-12
ENSG00000253490.1	AC145110.1	chr8	LOC100133612	chr1	-0.06	1.05674	1.83e-12
ENSG00000265369.1	RP11-17A19.1	chr18	TMEM50A	chr1	5.94	1.77563	1.86e-12
ENSG00000253490.1	AC145110.1	chr8	AK000477	chr17	-0.13	1.5817	1.92e-12
ENSG00000258811.1	CTD-3051D23.1	chr14	FAM89A	chr1	4.64	1.87551	2.01e-12
ENSG00000261505.1	LA16c-358B7.3	chr16	TOX4	chr14	7.28	3.19494	2.01e-12
ENSG00000267745.1	RP11-686D22.8	chr17	TOX4	chr14	-7.96	-4.42233	2.01e-12
ENSG00000253490.1	AC145110.1	chr8	PPP1R2P1	chr6	-2.3	-0.883904	2.04e-12
ENSG00000265369.1	RP11-17A19.1	chr18	B3GALTL	chr13	0.63	-2.77681	2.13e-12
ENSG00000250387.2	RP11-136K7.2	chr5	KIN	chr10	-0.26	-2.65802	2.14e-12
ENSG00000265369.1	RP11-17A19.1	chr18	TMEM41A	chr3	0.74	-2.71712	2.39e-12
ENSG00000197670.5	RP4-724E16.2	chr20	TMEM41A	chr3	0.01	-3.22912	2.65e-12
ENSG00000258811.1	CTD-3051D23.1	chr14	LOC158376	chr9	0.27	-1.94689	2.68e-12
ENSG00000237298.3	TTN-AS1	chr2	AX747261	chr9	0.3	-0.881855	2.78e-12
ENSG00000250387.2	RP11-136K7.2	chr5	AX746871	chr7	-2.54	-1.36657	2.79e-12
ENSG00000250387.2	RP11-136K7.2	chr5	TOX4	chr14	-0.33	-4.54003	2.86e-12
ENSG00000258686.1	RP4-773N10.5	chr1	DNAL1	chr14	0.04	6.36277	2.88e-12
ENSG00000253490.1	AC145110.1	chr8	LOC284023	chr17	-0.04	0.965296	2.96e-12
ENSG00000228506.1	RP11-98I9.4	chr6	CETN1	chrX	0.03	-2.08063	3.06e-12
ENSG00000253490.1	AC145110.1	chr8	PDE6A	chr5	-0.08	0.900611	3.12e-12
ENSG00000268532.1	RP11-514D23.1	chr16	AX746871	chr7	0.3	1.20118	3.46e-12
ENSG00000253187.2	HOXA-AS4	chr7	ST6GALNAC6	chr9	-0.38	1.83805	3.48e-12
ENSG00000253490.1	AC145110.1	chr8	ARGFX	chr3	-0.04	1.04596	3.67e-12
ENSG00000259442.1	RP11-752G15.8	chr15	ASAP3	chr1	-1.26	2.12671	3.75e-12
ENSG00000253490.1	AC145110.1	chr8	DACT3	chr19	0	1.08865	3.78e-12
ENSG00000253490.1	AC145110.1	chr8	SLC15A1	chr13	-0.52	0.47263	3.96e-12
ENSG00000264299.1	RP11-680F20.12	chr11	CHMP2B	chr3	-0.27	1.96511	4.09e-12
ENSG00000253490.1	AC145110.1	chr8	BC045805	chr7	-0.06	1.21959	4.12e-12
ENSG00000253490.1	AC145110.1	chr8	PDE4C	chr19	0.03	0.981007	4.14e-12
ENSG00000226067.1	LINC00869	chr1	NIRF	chr9	-0.08	1.98674	4.39e-12
ENSG00000253490.1	AC145110.1	chr8	CETN2	chrX	-1.19	-4.57877	4.5e-12
ENSG00000232685.3	LINC00442	chr13	MAEL	chr1	2.42	-0.00866	4.91e-12
ENSG00000266718.1	RP11-466A19.1	chr17	TOX4	chr14	0.64	-3.8917	5.13e-12
ENSG00000253490.1	AC145110.1	chr8	AK126656	chr3	0.02	0.957891	6.3e-12
ENSG00000253490.1	AC145110.1	chr8	C12orf27	chr12	0.06	1.14613	6.94e-12
ENSG00000206573.4	SETD5-AS1	chr3	CETN2	chrX	-9.09	-3.68628	6.96e-12
ENSG00000253490.1	AC145110.1	chr8	CYP1A2	chr15	0.01	0.925188	7.22e-12
ENSG00000223573.2	TINCR	chr19	LOC644617	chr2	-0.08	1.0732	7.36e-12
ENSG00000253490.1	AC145110.1	chr8	AK125701	chr16	0.03	1.27306	8.33e-12
ENSG00000152268.8	SPON1	chr11	GTF3A	chr13	-0.3	0.788859	9.01e-12
ENSG00000263069.1	CTD-2047H16.4	chr17	CETN2	chrX	9.6	5.06168	9.1e-12
ENSG00000228506.1	RP11-98I9.4	chr6	CETN2	chrX	-0.82	1.97089	9.1e-12
ENSG00000250159.2	RP11-381K20.2	chr5	MORF4L1	chr15	0.16	1.64748	9.15e-12
ENSG00000250159.2	RP11-381K20.2	chr5	TMEM41A	chr3	0.08	1.71193	9.16e-12
ENSG00000253490.1	AC145110.1	chr8	ORAI2	chr7	-0.03	0.925895	9.34e-12
ENSG00000250387.2	RP11-136K7.2	chr5	D1	chr7	-0.23	2.36036	9.41e-12
ENSG00000256022.1	RP11-526P6.1	chr12	DDA1	chr19	0.04	-4.439	9.44e-12
ENSG00000253490.1	AC145110.1	chr8	MOG	chr6	0	0.964148	9.47e-12
ENSG00000260733.1	RP11-264L1.4	chr16	TOX4	chr14	-7.05	-4.19261	9.51e-12
ENSG00000266469.1	CTB-131K11.1	chr17	AK000477	chr17	0.04	-1.58176	9.76e-12
ENSG00000253490.1	AC145110.1	chr8	C17orf99	chr17	0.1	1.23426	9.83e-12
ENSG00000253490.1	AC145110.1	chr8	GLOD5	chrX	-0.02	1.052	1.02e-11
ENSG00000219159.3	AC011298.2	chr2	LIN28	chr1	0.01	0.668032	1.09e-11
ENSG00000260852.1	FBXL19-AS1	chr16	TOX4	chr14	8.74	3.76	1.11e-11
ENSG00000267565.1	CTC-559E9.8	chr19	DDX19A	chr16	-1.4	2.08114	1.12e-11
ENSG00000264299.1	RP11-680F20.12	chr11	TMEM50A	chr1	-0.1	2.07563	1.17e-11
ENSG00000223573.2	TINCR	chr19	Trip230	chr14	-0.18	1.00218	1.2e-11
ENSG00000168367.5	RP11-158I3.2	chr16	DDA1	chr19	-0.01	-4.42547	1.23e-11
ENSG00000223573.2	TINCR	chr19	PIN4	chrX	-0.25	0.75238	1.24e-11
ENSG00000264198.1	RP11-94L15.2	chr17	TOX4	chr14	8.88	4.82725	1.24e-11
ENSG00000260733.1	RP11-264L1.4	chr16	CETN1	chrX	4.66	2.88448	1.25e-11
ENSG00000225537.1	AC073325.1	chr7	DDA1	chr19	7.33	2.85795	1.3e-11
ENSG00000253490.1	AC145110.1	chr8	LRTOMT	chr11	-0.05	0.778963	1.3e-11
ENSG00000267302.1	RP11-178C3.2	chr17	TMEM50A	chr1	1.46	3.16789	1.35e-11
ENSG00000249894.1	RP11-434D9.2	chr5	KIAA0597	chr5	2.11	-2.172	1.4e-11
ENSG00000230937.4	MIR205HG	chr1	ESRP1	chr8	-0.15	1.01942	1.42e-11
ENSG00000264299.1	RP11-680F20.12	chr11	VAMP7	chrX	-5.76	-3.73409	1.44e-11
ENSG00000253490.1	AC145110.1	chr8	AX746765	chr6	-0.03	1.11837	1.47e-11
ENSG00000250266.1	RP11-789C1.1	chr4	TMEM86A	chr11	5	-0.33792	1.47e-11
ENSG00000253490.1	AC145110.1	chr8	AK057681	chr11	-0.02	0.977956	1.48e-11
ENSG00000253490.1	AC145110.1	chr8	BC062350	chr16	-0.04	1.22855	1.52e-11
ENSG00000250159.2	RP11-381K20.2	chr5	DDX19A	chr16	-0.42	1.72254	1.56e-11
ENSG00000253490.1	AC145110.1	chr8	AK091594	chr6	-0.02	0.95964	1.57e-11
ENSG00000267006.1	CTC-448F2.4	chr19	KIAA1128	chr10	4.35	6.52655	1.58e-11
ENSG00000226137.3	BAIAP2-AS1	chr17	KIN	chr10	5.76	2.40091	1.6e-11
ENSG00000250387.2	RP11-136K7.2	chr5	MDS1	chr3	-0.01	5.64884	1.61e-11
ENSG00000250387.2	RP11-136K7.2	chr5	AK126199	chr5	0.02	1.152	1.64e-11
ENSG00000264299.1	RP11-680F20.12	chr11	MORF4L1	chr15	3.03	4.61775	1.7e-11
ENSG00000253490.1	AC145110.1	chr8	D1	chr7	-0.01	2.40181	1.71e-11
ENSG00000267302.1	RP11-178C3.2	chr17	ABI1	chr10	0.08	1.78749	1.77e-11
ENSG00000232044.3	AC073479.1	chr2	AK057681	chr11	-1.84	-0.880541	1.77e-11
ENSG00000223573.2	TINCR	chr19	BC040177	chr12	-0.19	1.34263	1.77e-11
ENSG00000253490.1	AC145110.1	chr8	C10orf82	chr10	-0.09	1.08076	1.78e-11
ENSG00000223573.2	TINCR	chr19	CHRNB1	chr17	-0.08	0.9546	1.81e-11
ENSG00000259969.1	RP11-999E24.3	chr14	MDS1	chr3	11.12	5.55069	1.91e-11
ENSG00000253490.1	AC145110.1	chr8	FAM23A	chr10	-0.06	1.00444	1.93e-11
ENSG00000235659.1	RP11-374M1.5	chr9	ZFP42	chr4	0.2	-1.1398	1.95e-11
ENSG00000253490.1	AC145110.1	chr8	BC041030	chr9	-0.22	0.971238	1.96e-11
ENSG00000250387.2	RP11-136K7.2	chr5	DKFZp667J1224	chrX	-1.6	-0.686872	1.96e-11
ENSG00000228506.1	RP11-98I9.4	chr6	KIN	chr10	-0.41	1.5775	1.99e-11
ENSG00000253490.1	AC145110.1	chr8	MTFMT	chr15	-0.02	0.74772	2.05e-11
ENSG00000264299.1	RP11-680F20.12	chr11	ARMC1	chr8	-0.22	2.02987	2.07e-11
ENSG00000203446.2	AC004988.1	chr7	CETN2	chrX	6.39	2.44265	2.07e-11
ENSG00000223573.2	TINCR	chr19	MAP1LC3C	chr1	-0.18	1.14762	2.12e-11
ENSG00000253490.1	AC145110.1	chr8	BX537742	chr3	-0.06	0.93914	2.14e-11
ENSG00000253490.1	AC145110.1	chr8	AK125489	chr16	-0.09	0.939799	2.16e-11
ENSG00000267302.1	RP11-178C3.2	chr17	MORF4L1	chr15	0.23	1.565	2.16e-11
ENSG00000256364.1	RP11-173P15.3	chr12	ITGA10	chr1	0.99	-1.91964	2.19e-11
ENSG00000223573.2	TINCR	chr19	KIAA0359	chr20	0.08	2.32534	2.21e-11
ENSG00000232222.1	RP3-434O14.8	chr1	GRHL2	chr8	-1.32	0.687822	2.23e-11
ENSG00000197670.5	RP4-724E16.2	chr20	PPPDE1	chr1	0.11	-4.20097	2.29e-11
ENSG00000183242.7	WT1-AS	chr11	DPH1	chr17	-0.06	0.51363	2.3e-11
ENSG00000230937.4	MIR205HG	chr1	GRHL2	chr8	1.12	1.87625	2.4e-11
ENSG00000168367.5	RP11-158I3.2	chr16	ATG9A	chr2	0.04	-5.2174	2.41e-11
ENSG00000223573.2	TINCR	chr19	BX641143	chr8	-0.16	0.889548	2.42e-11
ENSG00000245937.2	CTC-228N24.3	chr5	TMEM41A	chr3	4.94	1.40559	2.46e-11
ENSG00000253352.4	TUG1	chr22	TOX4	chr14	-9.15	-4.239	2.47e-11
ENSG00000253490.1	AC145110.1	chr8	AK127190	chr3	-0.01	1.04643	2.49e-11
ENSG00000270681.1	RP11-372K14.2	chr4	C20orf24	chr20	-0.66	0.586873	2.52e-11
ENSG00000253490.1	AC145110.1	chr8	KIAA1253	chr6	-4.83	-1.79552	2.57e-11
ENSG00000253490.1	AC145110.1	chr8	AK055832	chr17	-1.95	-0.945724	2.62e-11
ENSG00000215386.6	LINC00478	chr21	TOX4	chr14	1.48	4.25752	2.73e-11
ENSG00000232222.1	RP3-434O14.8	chr1	FAM160A1	chr4	-0.39	2.21322	2.74e-11
ENSG00000223573.2	TINCR	chr19	BC004918	chr22	-0.26	1.02405	2.77e-11
ENSG00000235092.1	AC011747.7	chr2	GLCE	chr15	-2.25	1.23429	2.77e-11
ENSG00000259366.1	CTD-2647L4.4	chr8	TOX4	chr14	-1.86	2.78058	2.77e-11
ENSG00000253490.1	AC145110.1	chr8	TSPAN10	chr17	-0.09	0.982732	2.78e-11
ENSG00000271141.1	RP11-171I2.4	chr2	CETN1	chrX	7.27	5.77065	2.81e-11
ENSG00000266469.1	CTB-131K11.1	chr17	CETN1	chrX	5.22	2.50557	2.87e-11
ENSG00000250387.2	RP11-136K7.2	chr5	DAND5	chr19	0.06	1.24976	2.92e-11
ENSG00000253490.1	AC145110.1	chr8	HNF1A	chr12	0.04	1.05212	2.98e-11
ENSG00000266469.1	CTB-131K11.1	chr17	TOX4	chr14	-9.48	-5.34086	3.06e-11
ENSG00000266469.1	CTB-131K11.1	chr17	PYROXD1	chr12	-7.65	-3.79367	3.09e-11
ENSG00000255234.1	RP11-727A23.10	chr11	TRIM41	chr5	1.25	0.196402	3.12e-11
ENSG00000253490.1	AC145110.1	chr8	unknown	chr4	0.06	0.881306	3.13e-11
ENSG00000253490.1	AC145110.1	chr8	AK127460	chr17	0.01	1.29676	3.14e-11
ENSG00000253490.1	AC145110.1	chr8	Trip230	chr14	0.08	1.11715	3.2e-11
ENSG00000253490.1	AC145110.1	chr8	RTDR1	chr22	0.03	1.12684	3.43e-11
ENSG00000250387.2	RP11-136K7.2	chr5	PPP1R2P1	chr6	-0.03	1.37448	3.47e-11
ENSG00000206573.4	SETD5-AS1	chr3	CETN1	chrX	6.76	2.78097	3.55e-11
ENSG00000250387.2	RP11-136K7.2	chr5	MOG	chr6	0.03	0.958984	3.56e-11
ENSG00000250387.2	RP11-136K7.2	chr5	PDE4C	chr19	0.07	0.979921	3.56e-11
ENSG00000206573.4	SETD5-AS1	chr3	DYDC1	chr10	0.24	-3.283	3.58e-11
ENSG00000263069.1	CTD-2047H16.4	chr17	LIN28	chr1	-2.08	-0.7208	3.59e-11
ENSG00000233515.1	AL022344.4	chr10	TRMT61B	chr2	-0.16	6.70467	3.61e-11
ENSG00000250387.2	RP11-136K7.2	chr5	C12orf27	chr12	0.07	1.14641	3.7e-11
ENSG00000263069.1	CTD-2047H16.4	chr17	LOC100133612	chr1	-0.03	1.39079	3.73e-11
ENSG00000253490.1	AC145110.1	chr8	MGC3771	chr16	-0.25	1.17767	3.76e-11
ENSG00000248206.1	RP11-739P1.2	chr4	AL832384	chr7	0.5	-0.81674	3.78e-11
ENSG00000253187.2	HOXA-AS4	chr7	DHFR	chr5	-0.55	1.8476	3.8e-11
ENSG00000263069.1	CTD-2047H16.4	chr17	AK055832	chr17	-0.29	1.054	4.02e-11
ENSG00000267745.1	RP11-686D22.8	chr17	AX747628	chr10	1.53	0.773987	4.03e-11
ENSG00000260267.1	RP11-452L6.5	chr16	DKFZp547I014	chr2	0.32	-2.50818	4.07e-11
ENSG00000253187.2	HOXA-AS4	chr7	SLC27A3	chr1	-1.05	1.34339	4.18e-11
ENSG00000265369.1	RP11-17A19.1	chr18	ABI1	chr10	10.15	6.14449	4.21e-11
ENSG00000203446.2	AC004988.1	chr7	CETN1	chrX	-6.94	-3.21015	4.34e-11
ENSG00000232677.2	LINC00665	chr19	TOX4	chr14	0.02	-4.30392	4.35e-11
ENSG00000232719.1	RP11-13J8.1	chr2	GJA9	chr1	0.1	-2.51488	4.43e-11
ENSG00000265992.1	ESRG	chr3	ZFP62	chr5	1.15	-0.313116	4.46e-11
ENSG00000253490.1	AC145110.1	chr8	AK094960	chr8	-0.06	1.02171	4.48e-11
ENSG00000228506.1	RP11-98I9.4	chr6	DKFZp667J1224	chrX	1.6	0.90671	4.5e-11
ENSG00000261716.1	RP11-196G18.22	chr1	AIDA	chr1	0.21	-2.617	4.6e-11
ENSG00000267006.1	CTC-448F2.4	chr19	SECISBP2	chr9	3.73	5.81264	4.6e-11
ENSG00000256022.1	RP11-526P6.1	chr12	ATG9A	chr2	-0.09	-5.2752	4.64e-11
ENSG00000258686.1	RP4-773N10.5	chr1	AURKAPS1	chr1	-0.03	3.52815	4.64e-11
ENSG00000253490.1	AC145110.1	chr8	MS4A10	chr11	0.05	1.1284	4.66e-11
ENSG00000225537.1	AC073325.1	chr7	ATG9A	chr2	-0.11	-5.23751	4.7e-11
ENSG00000253490.1	AC145110.1	chr8	AX748190	chr13	-0.12	0.830712	4.93e-11
ENSG00000256022.1	RP11-526P6.1	chr12	KIAA1224	chr10	0.04	-4.68969	4.94e-11
ENSG00000253352.4	TUG1	chr22	AX746871	chr7	0.22	-1.13971	5.03e-11
ENSG00000240521.1	RP11-680B3.2	chr3	KIAA1253	chr6	-0.16	2.728	5.04e-11
ENSG00000261815.1	RP11-22D3.2	chr16	KIAA1240	chr2	0.1	-2.22349	5.06e-11
ENSG00000253490.1	AC145110.1	chr8	AK091729	chr7	0.01	1.08726	5.07e-11
ENSG00000266469.1	CTB-131K11.1	chr17	CETN2	chrX	-6.82	-3.49281	5.17e-11
ENSG00000250387.2	RP11-136K7.2	chr5	CETN2	chrX	-0.03	-3.28037	5.23e-11
ENSG00000223573.2	TINCR	chr19	LPO	chr17	-0.02	1.18928	5.26e-11
ENSG00000260733.1	RP11-264L1.4	chr16	CETN2	chrX	-5.56	-3.2793	5.27e-11
ENSG00000230937.4	MIR205HG	chr1	KRT19	chr17	-0.15	1.20921	5.44e-11
ENSG00000253490.1	AC145110.1	chr8	C7orf36	chr7	0.25	-1.12438	5.47e-11
ENSG00000265369.1	RP11-17A19.1	chr18	TOX4	chr14	0.8	-4.26164	5.57e-11
ENSG00000254876.1	RP11-23J9.5	chr9	DDA1	chr19	-7.61	-4.409	5.58e-11
ENSG00000253490.1	AC145110.1	chr8	DKFZp667J1224	chrX	-0.05	0.885069	5.59e-11
ENSG00000253490.1	AC145110.1	chr8	FLJ46361	chr10	-0.02	1.03458	5.62e-11
ENSG00000250387.2	RP11-136K7.2	chr5	KIAA1253	chr6	-0.08	3.0021	5.7e-11
ENSG00000255234.1	RP11-727A23.10	chr11	NSD1	chr5	0.96	-0.201527	5.75e-11
ENSG00000266469.1	CTB-131K11.1	chr17	AK124096	chr11	2.32	1.12847	5.76e-11
ENSG00000253490.1	AC145110.1	chr8	AX746617	chr10	-0.06	1.15789	5.77e-11
ENSG00000223573.2	TINCR	chr19	BC038201	chr1	-0.08	0.9717	5.84e-11
ENSG00000235659.1	RP11-374M1.5	chr9	AK055832	chr17	2.44	1.38473	5.96e-11
ENSG00000253490.1	AC145110.1	chr8	HMGB3L1	chr20	-0.03	1.10757	6.03e-11
ENSG00000264299.1	RP11-680F20.12	chr11	POLR3F	chr20	-0.16	1.37206	6.18e-11
ENSG00000263069.1	CTD-2047H16.4	chr17	CETN1	chrX	-0.69	2.81043	6.24e-11
ENSG00000264299.1	RP11-680F20.12	chr11	TMEM41A	chr3	-4.31	-2.62495	6.3e-11
ENSG00000226067.1	LINC00869	chr1	KIAA2000	chr3	-0.38	0.98878	6.31e-11
ENSG00000253490.1	AC145110.1	chr8	NR_027453	chr16	-0.17	1.12952	6.41e-11
ENSG00000259758.1	CTA-204B4.6	chr8	PYROXD1	chr12	-8.13	-3.89332	6.43e-11
ENSG00000240521.1	RP11-680B3.2	chr3	PABPCP2	chr2	0.18	0.876052	6.48e-11
ENSG00000231889.2	TRAF3IP2-AS1	chr6	CETN1	chrX	-7.78	-2.1198	6.5e-11
ENSG00000253490.1	AC145110.1	chr8	ZBTB8A	chr1	-0.02	0.88914	6.57e-11
ENSG00000253490.1	AC145110.1	chr8	BC072678	chr12	0.07	1.1709	6.74e-11
ENSG00000226067.1	LINC00869	chr1	LOC100289341	chr9	0	-0.77088	6.8e-11
ENSG00000253490.1	AC145110.1	chr8	S1PR2	chr19	-0.04	1.07703	6.81e-11
ENSG00000253490.1	AC145110.1	chr8	RAB4B	chr19	0.05	1.21853	6.82e-11
ENSG00000267353.1	CTD-2162K18.3	chr19	KIN	chr10	0.28	-2.31598	6.85e-11
ENSG00000253490.1	AC145110.1	chr8	BX648826	chr20	0.03	1.19438	6.87e-11
ENSG00000267682.1	CTD-3220F14.2	chr19	KIAA1128	chr10	-0.56	2.15736	6.91e-11
ENSG00000253490.1	AC145110.1	chr8	MOBKL3	chr2	0.54	-3.37925	6.93e-11
ENSG00000253490.1	AC145110.1	chr8	AK090904	chr4	0.14	1.01279	6.98e-11
ENSG00000260339.1	HEXA-AS1	chr15	UNQ243	chr8	0.4	-1.6525	7.01e-11
ENSG00000261390.1	RP11-345M22.2	chr16	LOC284276	chr18	0.15	-1.11054	7.12e-11
ENSG00000267302.1	RP11-178C3.2	chr17	TMEM41A	chr3	0.25	1.61388	7.18e-11
ENSG00000238246.1	RP11-575A19.2	chr10	PPP1R2P1	chr6	2.37	1.39224	7.2e-11
ENSG00000263069.1	CTD-2047H16.4	chr17	VSIG1	chrX	-0.39	1.06578	7.22e-11
ENSG00000253490.1	AC145110.1	chr8	KIAA1212	chr2	0.23	-3.08881	7.26e-11
ENSG00000182873.4	RP11-181G12.2	chr1	TOX4	chr14	-0.15	-4.61614	7.3e-11
ENSG00000253490.1	AC145110.1	chr8	HZF10	chr19	0	1.17505	7.33e-11
ENSG00000240521.1	RP11-680B3.2	chr3	AK126199	chr5	0.19	1.15312	7.4e-11
ENSG00000266469.1	CTB-131K11.1	chr17	AK097527	chr16	0.1	-1.29998	7.42e-11
ENSG00000235493.1	AC092415.1	chr3	BC022892	chr2	0.83	-1.71081	7.43e-11
ENSG00000240521.1	RP11-680B3.2	chr3	TSPAN10	chr17	0.21	1.07938	7.45e-11
ENSG00000253490.1	AC145110.1	chr8	ALG10B	chr12	0	-4.53634	7.56e-11
ENSG00000253187.2	HOXA-AS4	chr7	FAM89A	chr1	-4.36	-2.48471	7.56e-11
ENSG00000168367.5	RP11-158I3.2	chr16	KIAA1224	chr10	-0.02	-4.70337	7.57e-11
ENSG00000258686.1	RP4-773N10.5	chr1	MORF4L1	chr15	-7.46	-2.93453	7.57e-11
ENSG00000253490.1	AC145110.1	chr8	PRPF4B	chr6	0.21	-1.03	7.69e-11
ENSG00000197670.5	RP4-724E16.2	chr20	TPMT	chr6	-0.1	1.04381	7.72e-11
ENSG00000259969.1	RP11-999E24.3	chr14	NLRP12	chr19	2.55	1.23501	7.85e-11
ENSG00000267745.1	RP11-686D22.8	chr17	KIN	chr10	-4.87	-2.68005	7.89e-11
ENSG00000253490.1	AC145110.1	chr8	AK125769	chr2	0.06	1.1211	8.02e-11
ENSG00000249430.1	CTD-2231H16.1	chr5	TJP3	chr19	-0.67	1.2677	8.11e-11
ENSG00000104691.10	UBXN8	chr8	BC013681	chr15	0.12	1.5778	8.15e-11
ENSG00000230699.2	RP11-54O7.1	chr1	KIN	chr10	0.09	-2.55919	8.15e-11
ENSG00000262222.1	RP11-876N24.4	chr16	GPBP1	chr5	-1.84	0.2999	8.24e-11
ENSG00000253490.1	AC145110.1	chr8	AK023515	chr2	-0.04	1.09196	8.25e-11
ENSG00000126749.8	EMG1	chr12	AK097957	chr12	0.32	-2.853	8.3e-11
ENSG00000250387.2	RP11-136K7.2	chr5	PABPCP2	chr2	0.03	0.895544	8.41e-11
ENSG00000265369.1	RP11-17A19.1	chr18	SENP2	chr3	9.4	5.5914	8.57e-11
ENSG00000215386.6	LINC00478	chr21	CETN1	chrX	-0.08	-1.82456	8.67e-11
ENSG00000253490.1	AC145110.1	chr8	AK124832	chr17	-0.01	1.00703	8.69e-11
ENSG00000268575.1	RP1-283E3.8	chr1	KIN	chr10	6.44	2.88142	8.71e-11
ENSG00000250159.2	RP11-381K20.2	chr5	NRBF2	chr10	-0.1	1.71754	8.72e-11
ENSG00000223573.2	TINCR	chr19	AK130481	chr3	-0.23	0.86129	8.74e-11
ENSG00000253490.1	AC145110.1	chr8	SLC5A5	chr19	-0.11	0.9517	8.75e-11
ENSG00000226067.1	LINC00869	chr1	AK311660	chr15	-0.29	1.61851	8.8e-11
ENSG00000257671.1	RP3-416H24.1	chr12	CGN	chr1	-0.84	1.19747	8.82e-11
ENSG00000250387.2	RP11-136K7.2	chr5	ARGFX	chr3	0.03	1.04862	8.87e-11
ENSG00000253490.1	AC145110.1	chr8	ATCAY	chr19	-0.08	0.870091	8.91e-11
ENSG00000253490.1	AC145110.1	chr8	AX747628	chr10	-1.19	-0.39691	8.91e-11
ENSG00000253490.1	AC145110.1	chr8	DKFZp313F2116	chr20	-0.04	0.968181	8.96e-11
ENSG00000253490.1	AC145110.1	chr8	TMUB2	chr17	-0.52	0.482784	8.97e-11
ENSG00000258274.1	RP11-887P2.5	chr12	TMEM50A	chr1	0.58	2.07817	9.05e-11
ENSG00000226067.1	LINC00869	chr1	CC2D2B	chr10	-0.17	1.23665	9.13e-11
ENSG00000260336.1	RP11-395B7.7	chr7	NRBF2	chr10	0.6	-4.25343	9.21e-11
ENSG00000225537.1	AC073325.1	chr7	KIAA1224	chr10	0.03	-4.64514	9.27e-11
ENSG00000223573.2	TINCR	chr19	AK123891	chr22	-0.05	0.967945	9.31e-11
ENSG00000266469.1	CTB-131K11.1	chr17	LOC284276	chr18	0.06	-1.18581	9.43e-11
ENSG00000250266.1	RP11-789C1.1	chr4	DKFZp547J2313	chr6	5.37	-0.833545	9.49e-11
ENSG00000267745.1	RP11-686D22.8	chr17	TFE3	chrX	-0.86	3.20591	9.5e-11
ENSG00000250387.2	RP11-136K7.2	chr5	TSPAN10	chr17	0.05	1.07212	9.74e-11
ENSG00000258811.1	CTD-3051D23.1	chr14	CAT	chr11	0.32	-1.63293	9.91e-11
ENSG00000250266.1	RP11-789C1.1	chr4	ZP2	chr16	5.52	-0.296198	9.99e-11
ENSG00000266469.1	CTB-131K11.1	chr17	ALG10B	chr12	0.14	4.49211	1e-10
ENSG00000235493.1	AC092415.1	chr3	BC042955	chr9	-1.61	-5.329	1e-10
ENSG00000242641.1	RP11-735B13.1	chr3	KIN	chr10	1.24	-2.55183	1.01e-10
ENSG00000223573.2	TINCR	chr19	AK093519	chr20	0.01	1.14292	1.02e-10
ENSG00000267776.1	AC006116.24	chr19	BC042955	chr9	-0.12	3.13299	1.02e-10
ENSG00000253490.1	AC145110.1	chr8	EU250747	chr10	-2.03	-0.954061	1.02e-10
ENSG00000271646.1	RP11-326I11.3	chr4	TOX4	chr14	10.78	4.06788	1.02e-10
ENSG00000250206.1	RP11-436H11.2	chr5	GLOMULIN	chr1	1.24	-1.88981	1.03e-10
ENSG00000230699.2	RP11-54O7.1	chr1	TOX4	chr14	-0.74	-4.89969	1.04e-10
ENSG00000270681.1	RP11-372K14.2	chr4	TPD52L2	chr20	-0.9	0.510289	1.04e-10
ENSG00000253490.1	AC145110.1	chr8	TNFAIP8L1	chr19	0.01	1.12057	1.05e-10
ENSG00000240521.1	RP11-680B3.2	chr3	AX746834	chr9	1.01	2.07212	1.06e-10
ENSG00000219159.3	AC011298.2	chr2	CETN1	chrX	1.75	3.55046	1.06e-10
ENSG00000183242.7	WT1-AS	chr11	SLC15A1	chr13	0.58	1.00153	1.06e-10
ENSG00000235659.1	RP11-374M1.5	chr9	EU250747	chr10	2.16	1.06437	1.07e-10
ENSG00000258686.1	RP4-773N10.5	chr1	CLPB	chr11	0.31	4.7537	1.08e-10
ENSG00000253490.1	AC145110.1	chr8	LYRIC	chr8	0.78	-3.09185	1.08e-10
ENSG00000253490.1	AC145110.1	chr8	BC040637	chr6	-0.02	1.05044	1.09e-10
ENSG00000259867.1	RP11-525K10.3	chr16	AX747238	chr4	-0.47	1.52951	1.1e-10
ENSG00000235659.1	RP11-374M1.5	chr9	COPB1	chr11	-0.71	1.15013	1.11e-10
ENSG00000232593.2	RP11-258C19.5	chrX	LOC728989	chr1	0.83	-3.06414	1.11e-10
ENSG00000253490.1	AC145110.1	chr8	X05128	chr19	0	1.11928	1.11e-10
ENSG00000264299.1	RP11-680F20.12	chr11	AK126199	chr5	0.11	-0.675576	1.12e-10
ENSG00000264299.1	RP11-680F20.12	chr11	BC031876	chr6	0.12	-0.631682	1.13e-10
ENSG00000230699.2	RP11-54O7.1	chr1	CETN1	chrX	-5.45	-2.65978	1.13e-10
ENSG00000269202.1	RP4-614O4.12	chr20	TOX4	chr14	0.73	-3.77387	1.14e-10
ENSG00000253490.1	AC145110.1	chr8	SKA1	chr18	-0.07	1.21249	1.15e-10
ENSG00000258811.1	CTD-3051D23.1	chr14	TMEM143	chr19	0.5	-1.33268	1.16e-10
ENSG00000253490.1	AC145110.1	chr8	BC035187	chr9	-0.06	1.09882	1.18e-10
ENSG00000253490.1	AC145110.1	chr8	CHCHD5	chr2	-0.05	0.866009	1.19e-10
ENSG00000261114.1	RP11-325K4.2	chr16	CNOT10	chr3	-0.27	1.63509	1.21e-10
ENSG00000250387.2	RP11-136K7.2	chr5	VSIG1	chrX	0.06	1.07379	1.21e-10
ENSG00000223573.2	TINCR	chr19	AK001937	chrX	0.09	1.19756	1.22e-10
ENSG00000262831.1	RP11-498C9.2	chr17	SFRS3	chr6	-0.07	1.78838	1.22e-10
ENSG00000250387.2	RP11-136K7.2	chr5	BC059370	chr12	0	1.1143	1.23e-10
ENSG00000203635.2	AC144450.2	chr2	CETN2	chrX	5.93	2.17585	1.23e-10
ENSG00000265369.1	RP11-17A19.1	chr18	KIN	chr10	4.33	1.50937	1.23e-10
ENSG00000253490.1	AC145110.1	chr8	LIN28	chr1	-0.04	0.959623	1.24e-10
ENSG00000215386.6	LINC00478	chr21	KIAA1253	chr6	5.16	3.01524	1.25e-10
ENSG00000260966.1	RP11-690D19.3	chr11	DJ031144	chr7	-0.26	1.52005	1.27e-10
ENSG00000264299.1	RP11-680F20.12	chr11	NRBF2	chr10	-0.38	1.58798	1.27e-10
ENSG00000223573.2	TINCR	chr19	AK056524	chrX	0.01	0.996439	1.28e-10
ENSG00000258686.1	RP4-773N10.5	chr1	DNAJA1	chr9	0.05	6.13432	1.28e-10
ENSG00000229807.5	XIST	chrX	C12orf32	chr12	-0.16	2.30418	1.29e-10
ENSG00000235493.1	AC092415.1	chr3	TUG1	chr22	-2.02	-6.36969	1.29e-10
ENSG00000253490.1	AC145110.1	chr8	AK125412	chr11	0.03	1.1079	1.3e-10
ENSG00000229970.2	AC007128.1	chr7	KIAA1724	chr2	-3.47	-5.6853	1.3e-10
ENSG00000264299.1	RP11-680F20.12	chr11	LOH11CR1L	chr11	0.13	-0.599561	1.3e-10
ENSG00000267302.1	RP11-178C3.2	chr17	DDX19A	chr16	0.74	2.54655	1.31e-10
ENSG00000250159.2	RP11-381K20.2	chr5	DEDD	chr1	-0.04	1.72917	1.32e-10
ENSG00000235659.1	RP11-374M1.5	chr9	AK057681	chr11	1.97	0.984732	1.33e-10
ENSG00000250387.2	RP11-136K7.2	chr5	LOC256880	chr4	-0.11	1.1859	1.33e-10
ENSG00000253490.1	AC145110.1	chr8	MAGEA3	chrX	2.3	0.430733	1.33e-10
ENSG00000250387.2	RP11-136K7.2	chr5	CR613732	chr4	0.09	1.25712	1.34e-10
ENSG00000253490.1	AC145110.1	chr8	AK123891	chr22	0.05	1.06292	1.35e-10
ENSG00000253490.1	AC145110.1	chr8	AX746969	chr17	0.02	0.98597	1.36e-10
ENSG00000258686.1	RP4-773N10.5	chr1	MLAS	chr16	-0.16	5.21902	1.37e-10
ENSG00000219159.3	AC011298.2	chr2	TOX4	chr14	6.51	3.76605	1.41e-10
ENSG00000253490.1	AC145110.1	chr8	MDS1	chr3	-10	-4.50751	1.42e-10
ENSG00000197670.5	RP4-724E16.2	chr20	SLMO2	chr20	0.77	-3.82211	1.42e-10
ENSG00000253490.1	AC145110.1	chr8	IMP-3	chr7	-0.1	1.16086	1.43e-10
ENSG00000264299.1	RP11-680F20.12	chr11	KIN	chr10	-4.28	-2.80258	1.43e-10
ENSG00000267607.1	CTD-2369P2.8	chr19	ABI1	chr10	4.96	2.10805	1.44e-10
ENSG00000261114.1	RP11-325K4.2	chr16	TMEM50A	chr1	-5.83	-3.89427	1.45e-10
ENSG00000251562.3	MALAT1	chr11	TOX4	chr14	-7.27	-4.04688	1.46e-10
ENSG00000250387.2	RP11-136K7.2	chr5	PYROXD1	chr12	8.14	4.05883	1.47e-10
ENSG00000264299.1	RP11-680F20.12	chr11	ABI1	chr10	0.05	2.09898	1.49e-10
ENSG00000257181.1	RP11-611O2.5	chr12	CETN1	chrX	4.79	2.5933	1.49e-10
ENSG00000235659.1	RP11-374M1.5	chr9	VSIG1	chrX	2.42	1.38323	1.49e-10
ENSG00000262211.1	CTD-2031P19.5	chr5	ALG14	chr1	0.48	1.82685	1.5e-10
ENSG00000253490.1	AC145110.1	chr8	PRR23C	chr3	0.1	1.19241	1.5e-10
ENSG00000264299.1	RP11-680F20.12	chr11	DPH1	chr17	1.86	1.12205	1.52e-10
ENSG00000250387.2	RP11-136K7.2	chr5	PDE6A	chr5	0.06	0.992426	1.52e-10
ENSG00000260005.2	AC027601.1	chr17	LIN28	chr1	-0.1	0.657549	1.53e-10
ENSG00000261311.1	RP5-1014C4.3	chr1	TMEM50A	chr1	-1.82	1.83693	1.53e-10
ENSG00000253490.1	AC145110.1	chr8	CR933670	chr2	0.06	1.05822	1.54e-10
ENSG00000253187.2	HOXA-AS4	chr7	MGEA5	chr10	-0.32	0.640216	1.55e-10
ENSG00000271308.1	AP003900.6	chr21	BC042955	chr9	-0.02	-1.65458	1.56e-10
ENSG00000253490.1	AC145110.1	chr8	AK131520	chr19	-0.03	0.982732	1.58e-10
ENSG00000261114.1	RP11-325K4.2	chr16	ABI1	chr10	-5.87	-3.91531	1.59e-10
ENSG00000230410.1	XXbac-B33L19.6	chr22	LRRC2	chr3	-0.05	0.792032	1.59e-10
ENSG00000261496.1	RP13-514E23.1	chr4	MGEA5	chr10	-0.33	0.703907	1.59e-10
ENSG00000253490.1	AC145110.1	chr8	BC035101	chr6	0.04	1.03656	1.6e-10
ENSG00000254721.1	RP11-805J14.5	chr11	KIAA1128	chr10	-1.86	2.76803	1.6e-10
ENSG00000263182.1	RP11-504P24.6	chr1	TMEM86A	chr11	1.2	-0.10812	1.62e-10
ENSG00000228506.1	RP11-98I9.4	chr6	AK055351	chr15	0.22	-1.14374	1.63e-10
ENSG00000253490.1	AC145110.1	chr8	NLRP12	chr19	-2.34	-0.989683	1.64e-10
ENSG00000250387.2	RP11-136K7.2	chr5	RTDR1	chr22	0.08	1.12059	1.64e-10
ENSG00000268658.1	CTD-2561J22.4	chr19	CETN1	chrX	-0.7	1.87454	1.65e-10
ENSG00000253490.1	AC145110.1	chr8	CHST6	chr16	0.06	1.04123	1.67e-10
ENSG00000258686.1	RP4-773N10.5	chr1	FAM63B	chr15	-0.08	6.18272	1.67e-10
ENSG00000264299.1	RP11-680F20.12	chr11	TRAPPC6B	chr14	-0.23	1.83625	1.67e-10
ENSG00000251216.1	RP11-161D15.3	chr4	BC047459	chr15	3.61	0.710807	1.68e-10
ENSG00000253490.1	AC145110.1	chr8	C4orf40	chr4	-0.12	1.35208	1.68e-10
ENSG00000228506.1	RP11-98I9.4	chr6	LRRC57	chr15	0.05	-0.581976	1.68e-10
ENSG00000258686.1	RP4-773N10.5	chr1	SECISBP2	chr9	-3.89	1.96632	1.7e-10
ENSG00000230937.4	MIR205HG	chr1	CDH1	chr16	-0.28	0.824825	1.71e-10
ENSG00000271308.1	AP003900.6	chr21	DDA1	chr19	0.16	-1.40118	1.71e-10
ENSG00000253490.1	AC145110.1	chr8	DKFZp564M082	chr11	-0.09	0.950765	1.71e-10
ENSG00000270018.1	RP3-462E2.5	chr12	DJ031144	chr7	-0.7	1.69442	1.73e-10
ENSG00000264299.1	RP11-680F20.12	chr11	SMC2	chr9	-0.03	1.87925	1.73e-10
ENSG00000267078.1	RP11-666A8.9	chr17	EPPK1	chr8	-0.63	2.98581	1.75e-10
ENSG00000253490.1	AC145110.1	chr8	USE1	chr19	0.1	1.04344	1.76e-10
ENSG00000266469.1	CTB-131K11.1	chr17	AX747628	chr10	-0.01	-0.766286	1.78e-10
ENSG00000266469.1	CTB-131K11.1	chr17	HZF10	chr19	0.05	-1.1409	1.79e-10
ENSG00000265369.1	RP11-17A19.1	chr18	VAMP7	chrX	5.59	1.91896	1.8e-10
ENSG00000250387.2	RP11-136K7.2	chr5	CCDC142	chr2	-0.06	0.857534	1.82e-10
ENSG00000233515.1	AL022344.4	chr10	CHRNA9	chr4	-0.08	-8.36234	1.82e-10
ENSG00000183242.7	WT1-AS	chr11	SYNPO2L	chr10	-0.04	0.526445	1.83e-10
ENSG00000253490.1	AC145110.1	chr8	FLJ41856	chr19	0.01	1.05893	1.84e-10
ENSG00000253490.1	AC145110.1	chr8	CCDC142	chr2	-0.04	0.858854	1.86e-10
ENSG00000223573.2	TINCR	chr19	ATCAY	chr19	0	0.958625	1.87e-10
ENSG00000250387.2	RP11-136K7.2	chr5	C4orf40	chr4	-0.13	1.34287	1.87e-10
ENSG00000267302.1	RP11-178C3.2	chr17	RPL23AP64	chr11	-0.37	0.950354	1.87e-10
ENSG00000253490.1	AC145110.1	chr8	AX748265	chr9	-0.3	0.644768	1.88e-10
ENSG00000253490.1	AC145110.1	chr8	AX748237	chr15	-0.1	1.24214	1.89e-10
ENSG00000250387.2	RP11-136K7.2	chr5	BC045805	chr7	0.06	1.21484	1.89e-10
ENSG00000197670.5	RP4-724E16.2	chr20	MORF4L1	chr15	4.42	1.37649	1.93e-10
ENSG00000259969.1	RP11-999E24.3	chr14	DHDPSL	chr10	0.33	-0.8332	1.96e-10
ENSG00000261061.1	RP11-303E16.2	chr16	TMEM41A	chr3	-0.57	-3.00634	1.96e-10
ENSG00000258274.1	RP11-887P2.5	chr12	ABI1	chr10	0.12	1.86462	1.97e-10
ENSG00000267607.1	CTD-2369P2.8	chr19	MORF4L1	chr15	0.02	-2.08069	1.97e-10
ENSG00000258686.1	RP4-773N10.5	chr1	SENP2	chr3	-8.79	-3.48176	1.97e-10
ENSG00000267077.1	RP11-127I20.5	chr16	FAM123B	chrX	-1.67	0.33318	1.98e-10
ENSG00000266469.1	CTB-131K11.1	chr17	C12orf65	chr12	0.06	-1.00741	2.01e-10
ENSG00000250387.2	RP11-136K7.2	chr5	C17orf99	chr17	0.03	1.26102	2.03e-10
ENSG00000261716.1	RP11-196G18.22	chr1	C17orf61	chr17	0.05	-3.98061	2.04e-10
ENSG00000255234.1	RP11-727A23.10	chr11	FAF2	chr5	0.65	-0.433071	2.05e-10
ENSG00000206573.4	SETD5-AS1	chr3	TOX4	chr14	-11.21	-5.16309	2.05e-10
ENSG00000236326.1	RP3-486I3.5	chr6	LIN28	chr1	2.1	1.28378	2.06e-10
ENSG00000260733.1	RP11-264L1.4	chr16	PYROXD1	chr12	-0.15	2.56865	2.07e-10
ENSG00000266469.1	CTB-131K11.1	chr17	ARGFX	chr3	0.05	-1.00073	2.12e-10
ENSG00000240521.1	RP11-680B3.2	chr3	PDE6A	chr5	0.21	1.00135	2.12e-10
ENSG00000268532.1	RP11-514D23.1	chr16	ALG10B	chr12	0.17	-3.14091	2.13e-10
ENSG00000261716.1	RP11-196G18.22	chr1	RP11-426E5.2	chr10	-0.06	-7.31639	2.13e-10
ENSG00000250387.2	RP11-136K7.2	chr5	SLC15A1	chr13	0.01	1.03186	2.13e-10
ENSG00000267353.1	CTD-2162K18.3	chr19	TOX4	chr14	-0.19	-4.95828	2.13e-10
ENSG00000271308.1	AP003900.6	chr21	TUG1	chr22	0.06	-1.95484	2.13e-10
ENSG00000250387.2	RP11-136K7.2	chr5	MTFMT	chr15	0.05	0.73867	2.14e-10
ENSG00000258686.1	RP4-773N10.5	chr1	ABI1	chr10	-9.04	-2.81351	2.15e-10
ENSG00000236740.2	RP11-411K7.1	chr6	TMEM41A	chr3	3.79	1.42491	2.15e-10
ENSG00000230699.2	RP11-54O7.1	chr1	CETN2	chrX	-1.04	-4.3311	2.16e-10
ENSG00000235659.1	RP11-374M1.5	chr9	VWA5B1	chr1	0.2	-0.842994	2.16e-10
ENSG00000253490.1	AC145110.1	chr8	AX747662	chr1	0.02	1.20402	2.19e-10
ENSG00000223573.2	TINCR	chr19	BC094791	chr17	-0.15	0.919321	2.2e-10
ENSG00000223573.2	TINCR	chr19	TMUB2	chr17	-0.15	0.935237	2.21e-10
ENSG00000226067.1	LINC00869	chr1	BC045603	chr1	-0.53	1.49118	2.23e-10
ENSG00000224655.1	AC018737.3	chr2	BC013681	chr15	-0.01	-1.93157	2.25e-10
ENSG00000268532.1	RP11-514D23.1	chr16	CETN1	chrX	0.79	2.58048	2.26e-10
ENSG00000253490.1	AC145110.1	chr8	DKFZp686H1993	chr5	-0.04	1.04314	2.29e-10
ENSG00000253490.1	AC145110.1	chr8	DPH1	chr17	-1.75	-0.677424	2.29e-10
ENSG00000253490.1	AC145110.1	chr8	AK124096	chr11	-2.33	-1.13004	2.3e-10
ENSG00000253490.1	AC145110.1	chr8	bK150C2.9	chr22	0.04	1.27761	2.31e-10
ENSG00000261716.1	RP11-196G18.22	chr1	PDE8A	chr15	0.35	-2.51353	2.31e-10
ENSG00000253187.2	HOXA-AS4	chr7	C7orf44	chr7	0.2	-0.248774	2.33e-10
ENSG00000253490.1	AC145110.1	chr8	QPCTL	chr19	0.06	1.06558	2.33e-10
ENSG00000253490.1	AC145110.1	chr8	AK055254	chr17	0.06	1.01237	2.36e-10
ENSG00000260934.1	CTA-363E6.7	chr16	AX747628	chr10	-0.16	-0.68884	2.36e-10
ENSG00000223573.2	TINCR	chr19	BC037540	chr1	-0.09	0.9083	2.36e-10
ENSG00000233137.2	RP11-220I1.1	chr9	KIN	chr10	-4.55	-2.28531	2.37e-10
ENSG00000261541.1	RP11-626K17.3	chr16	ZNHIT6	chr1	1.23	-0.9392	2.37e-10
ENSG00000226067.1	LINC00869	chr1	LPO	chr17	0.06	-0.931843	2.38e-10
ENSG00000265369.1	RP11-17A19.1	chr18	SMC2	chr9	-0.01	-3.49151	2.39e-10
ENSG00000234449.2	RP11-706O15.3	chrX	VAMP7	chrX	0.18	-3.52905	2.39e-10
ENSG00000250387.2	RP11-136K7.2	chr5	GLOD5	chrX	0.02	1.06565	2.41e-10
ENSG00000270681.1	RP11-372K14.2	chr4	TMCC1	chr3	-0.44	0.44782	2.41e-10
ENSG00000253490.1	AC145110.1	chr8	AK092965	chr17	-0.1	1.12256	2.43e-10
ENSG00000271259.1	RP11-1109F11.5	chr12	AX746871	chr7	1.82	0.813644	2.44e-10
ENSG00000224903.1	AC005534.8	chr7	BC013370	chr18	0.57	-1.76512	2.44e-10
ENSG00000259807.1	RP11-426C22.4	chr16	DEDD	chr1	-0.07	1.86504	2.46e-10
ENSG00000258274.1	RP11-887P2.5	chr12	CD99L2	chrX	-0.41	1.78081	2.48e-10
ENSG00000267302.1	RP11-178C3.2	chr17	GOLGA8F	chr15	-0.28	1.13517	2.48e-10
ENSG00000261716.1	RP11-196G18.22	chr1	ST6GALNAC3	chr1	0.43	-4.40362	2.48e-10
ENSG00000266469.1	CTB-131K11.1	chr17	AX746871	chr7	0.21	-0.882242	2.5e-10
ENSG00000228509.1	AC006460.2	chr2	GKAP1	chr9	-0.95	1.34296	2.5e-10
ENSG00000259583.1	RP11-66B24.4	chr15	GGA2	chr16	-0.55	0.594321	2.51e-10
ENSG00000266469.1	CTB-131K11.1	chr17	KLHDC10	chr7	-0.09	1.12672	2.52e-10
ENSG00000253490.1	AC145110.1	chr8	AX747417	chr3	-0.14	1.26382	2.53e-10
ENSG00000259366.1	CTD-2647L4.4	chr8	PAIP2	chr5	-0.49	0.983972	2.53e-10
ENSG00000223573.2	TINCR	chr19	Em:AC005003.4	chr22	-0.18	1.00114	2.54e-10
ENSG00000250387.2	RP11-136K7.2	chr5	AX746765	chr6	0.03	1.1227	2.55e-10
ENSG00000224078.6	SNHG14	chr15	TMEM135	chr11	0.51	-2.17493	2.56e-10
ENSG00000266469.1	CTB-131K11.1	chr17	DYDC1	chr10	0.12	-2.04929	2.57e-10
ENSG00000259366.1	CTD-2647L4.4	chr8	TMEM194A	chr12	-0.61	3.15368	2.57e-10
ENSG00000223573.2	TINCR	chr19	AK125489	chr16	0	1.05353	2.59e-10
ENSG00000226067.1	LINC00869	chr1	BLOC1S1	chr12	0	-0.955457	2.59e-10
ENSG00000260349.1	RP11-473I1.5	chr16	CHTF8	chr16	-0.2	2.19299	2.59e-10
ENSG00000261759.1	RP11-626G11.3	chr16	PCYT1A	chr3	-0.27	1.32599	2.59e-10
ENSG00000239653.1	PSMD6-AS2	chr3	KIN	chr10	0.71	2.22609	2.6e-10
ENSG00000258811.1	CTD-3051D23.1	chr14	PCDH9	chr13	1.27	-2.1056	2.6e-10
ENSG00000264299.1	RP11-680F20.12	chr11	AX746834	chr9	1.83	1.07511	2.61e-10
ENSG00000265369.1	RP11-17A19.1	chr18	KIAA1449	chr3	0.59	-2.26728	2.62e-10
ENSG00000253490.1	AC145110.1	chr8	MKK7	chr19	0.02	1.1767	2.64e-10
ENSG00000250387.2	RP11-136K7.2	chr5	AK091729	chr7	0.03	1.08872	2.65e-10
ENSG00000253490.1	AC145110.1	chr8	BC033560	chr17	-0.07	0.873405	2.66e-10
ENSG00000259442.1	RP11-752G15.8	chr15	UNQ243	chr8	0.6	-1.58761	2.67e-10
ENSG00000257671.1	RP3-416H24.1	chr12	ERBB3	chr12	-0.38	1.10495	2.68e-10
ENSG00000267302.1	RP11-178C3.2	chr17	LSM12	chr17	-0.11	1.02396	2.72e-10
ENSG00000253490.1	AC145110.1	chr8	DKFZp686G1024	chr19	-0.04	1.26751	2.73e-10
ENSG00000251216.1	RP11-161D15.3	chr4	MAEL	chr1	3.57	-0.1766	2.76e-10
ENSG00000260368.1	RP11-521I2.3	chr8	ST3GAL3	chr1	-1.85	1.50243	2.77e-10
ENSG00000253490.1	AC145110.1	chr8	AK127697	chrX	0.04	1.10447	2.78e-10
ENSG00000245060.2	LINC00847	chr5	TMEM22	chr3	-0.23	2.50549	2.79e-10
ENSG00000215386.6	LINC00478	chr21	CETN2	chrX	0.98	3.186	2.8e-10
ENSG00000238246.1	RP11-575A19.2	chr10	DAND5	chr19	2.1	1.24663	2.8e-10
ENSG00000268532.1	RP11-514D23.1	chr16	SLC15A1	chr13	-0.01	0.700869	2.83e-10
ENSG00000197670.5	RP4-724E16.2	chr20	VAPB	chr20	0.56	-3.74061	2.83e-10
ENSG00000253490.1	AC145110.1	chr8	BC052603	chr19	-0.11	-3.09977	2.84e-10
ENSG00000251562.3	MALAT1	chr11	ALG14	chr1	-0.65	1.24152	2.86e-10
ENSG00000234449.2	RP11-706O15.3	chrX	PPPDE1	chr1	0	-4.13807	2.86e-10
ENSG00000233237.2	LINC00472	chr6	SPDYA	chr2	0.2	2.45909	2.86e-10
ENSG00000183242.7	WT1-AS	chr11	TMUB2	chr17	0.58	1.04607	2.86e-10
ENSG00000253490.1	AC145110.1	chr8	AK123141	chr7	0.72	-0.999143	2.87e-10
ENSG00000250387.2	RP11-136K7.2	chr5	LRTOMT	chr11	0	0.78034	2.87e-10
ENSG00000253490.1	AC145110.1	chr8	TBXA2R	chr19	0.06	1.1773	2.87e-10
ENSG00000259807.1	RP11-426C22.4	chr16	TRIP10	chr19	-0.01	2.26429	2.87e-10
ENSG00000266469.1	CTB-131K11.1	chr17	C17orf87	chr17	0.03	-1.08912	2.9e-10
ENSG00000223573.2	TINCR	chr19	PLAC2	chr19	2.06	0.27091	2.9e-10
ENSG00000230699.2	RP11-54O7.1	chr1	PYROXD1	chr12	7.68	3.86394	2.9e-10
ENSG00000253352.4	TUG1	chr22	KIN	chr10	-5.99	-3.11233	2.93e-10
ENSG00000264299.1	RP11-680F20.12	chr11	BC043227	chr10	0.21	-0.754321	2.94e-10
ENSG00000235513.1	RP4-756G23.5	chr22	AX746834	chr9	-3.11	-0.709171	2.95e-10
ENSG00000253490.1	AC145110.1	chr8	KIAA1096	chr1	0.18	-2.34555	2.96e-10
ENSG00000223573.2	TINCR	chr19	SEC14L4	chr22	-0.28	1.05629	2.97e-10
ENSG00000223573.2	TINCR	chr19	MYLK3	chr16	-0.16	0.856623	2.99e-10
ENSG00000266677.1	RP11-258F1.1	chr17	CETN1	chrX	-4.21	-1.34198	3e-10
a β was derived from generalized linear model (model 2) for the effect size estimate for the correlation of mRNA and lncRNA expression in breast normal tissue and tumor tissues, respectively.
b P value for interaction term (lncRNA·tissue type) was calculated from generalized linear model (model 2).

## Sheet: Supplementary Table S7
mRNA lncRNA	chr1	chr2	chr3	chr4	chr5	chr6	chr7	chr8	chr9	chr10	chr11	chr12	chr13	chr14	chr15	chr16	chr17	chr18	chr19	chr20	chr22	chrX
chr1	5(12.20%)	0(0.00%)	2(4.88%)	1(2.44%)	0(0.00%)	0(0.00%)	0(0.00%)	3(7.32%)	4(9.76%)	6(14.63%)	2(4.88%)	2(4.88%)	0(0.00%)	3(7.32%)	5(12.20%)	2(4.88%)	3(7.32%)	0(0.00%)	0(0.00%)	0(0.00%)	0(0.00%)	3(7.32%)
chr2	2(18.18%)	0(0.00%)	0(0.00%)	0(0.00%)	0(0.00%)	0(0.00%)	0(0.00%)	0(0.00%)	2(18.18%)	0(0.00%)	1(9.09%)	0(0.00%)	0(0.00%)	1(9.09%)	2(18.18%)	0(0.00%)	0(0.00%)	0(0.00%)	0(0.00%)	0(0.00%)	0(0.00%)	3(27.27%)
chr3	0(0.00%)	2(10.53%)	0(0.00%)	0(0.00%)	3(15.79%)	1(5.26%)	0(0.00%)	0(0.00%)	2(10.53%)	4(21.05%)	0(0.00%)	0(0.00%)	0(0.00%)	2(10.53%)	0(0.00%)	0(0.00%)	1(5.26%)	0(0.00%)	0(0.00%)	0(0.00%)	1(5.26%)	3(15.79%)
chr4	1(8.33%)	0(0.00%)	1(8.33%)	0(0.00%)	0(0.00%)	2(16.67%)	1(8.33%)	0(0.00%)	0(0.00%)	1(8.33%)	1(8.33%)	0(0.00%)	0(0.00%)	1(8.33%)	1(8.33%)	1(8.33%)	0(0.00%)	0(0.00%)	0(0.00%)	2(16.67%)	0(0.00%)	0(0.00%)
chr5	3(6.38%)	2(4.26%)	5(10.64%)	3(6.38%)	3(6.38%)	4(8.51%)	4(8.51%)	0(0.00%)	0(0.00%)	2(4.26%)	1(2.13%)	3(6.38%)	1(2.13%)	1(2.13%)	2(4.26%)	1(2.13%)	3(6.38%)	0(0.00%)	3(6.38%)	0(0.00%)	1(2.13%)	5(10.64%)
chr6	1(9.09%)	1(9.09%)	1(9.09%)	0(0.00%)	0(0.00%)	0(0.00%)	0(0.00%)	0(0.00%)	0(0.00%)	1(9.09%)	0(0.00%)	0(0.00%)	0(0.00%)	1(9.09%)	2(18.18%)	0(0.00%)	0(0.00%)	0(0.00%)	0(0.00%)	0(0.00%)	0(0.00%)	4(36.36%)
chr7	2(11.11%)	3(16.67%)	0(0.00%)	0(0.00%)	1(5.56%)	0(0.00%)	1(5.56%)	0(0.00%)	2(11.11%)	3(16.67%)	0(0.00%)	0(0.00%)	0(0.00%)	0(0.00%)	0(0.00%)	0(0.00%)	0(0.00%)	1(5.56%)	1(5.56%)	0(0.00%)	1(5.56%)	3(16.67%)
chr8	7(5.22%)	8(5.97%)	7(5.22%)	3(2.24%)	4(2.99%)	8(5.97%)	8(5.97%)	3(2.24%)	3(2.24%)	7(5.22%)	6(4.48%)	7(5.22%)	2(1.49%)	3(2.24%)	4(2.99%)	6(4.48%)	14(10.45%)	1(0.75%)	19(14.18%)	3(2.24%)	3(2.24%)	8(5.97%)
chr9	1(11.11%)	0(0.00%)	0(0.00%)	1(11.11%)	0(0.00%)	0(0.00%)	0(0.00%)	0(0.00%)	0(0.00%)	2(22.22%)	2(22.22%)	0(0.00%)	0(0.00%)	0(0.00%)	0(0.00%)	0(0.00%)	1(11.11%)	0(0.00%)	1(11.11%)	0(0.00%)	0(0.00%)	1(11.11%)
chr10	0(0.00%)	1(16.67%)	0(0.00%)	1(16.67%)	0(0.00%)	1(16.67%)	0(0.00%)	0(0.00%)	0(0.00%)	0(0.00%)	0(0.00%)	0(0.00%)	0(0.00%)	1(16.67%)	0(0.00%)	0(0.00%)	0(0.00%)	0(0.00%)	1(16.67%)	0(0.00%)	0(0.00%)	1(16.67%)
chr11	2(6.67%)	0(0.00%)	2(6.67%)	0(0.00%)	4(13.33%)	1(3.33%)	1(3.33%)	1(3.33%)	2(6.67%)	6(20.00%)	1(3.33%)	0(0.00%)	2(6.67%)	2(6.67%)	1(3.33%)	0(0.00%)	3(10.00%)	0(0.00%)	0(0.00%)	1(3.33%)	0(0.00%)	1(3.33%)
chr12	3(17.65%)	2(11.76%)	1(5.88%)	0(0.00%)	0(0.00%)	0(0.00%)	2(11.76%)	0(0.00%)	1(5.88%)	2(11.76%)	0(0.00%)	2(11.76%)	0(0.00%)	0(0.00%)	0(0.00%)	0(0.00%)	0(0.00%)	0(0.00%)	1(5.88%)	0(0.00%)	1(5.88%)	2(11.76%)
chr13	1(100.00%)	0(0.00%)	0(0.00%)	0(0.00%)	0(0.00%)	0(0.00%)	0(0.00%)	0(0.00%)	0(0.00%)	0(0.00%)	0(0.00%)	0(0.00%)	0(0.00%)	0(0.00%)	0(0.00%)	0(0.00%)	0(0.00%)	0(0.00%)	0(0.00%)	0(0.00%)	0(0.00%)	0(0.00%)
chr14	1(12.50%)	0(0.00%)	1(12.50%)	0(0.00%)	0(0.00%)	0(0.00%)	0(0.00%)	0(0.00%)	1(12.50%)	1(12.50%)	1(12.50%)	0(0.00%)	1(12.50%)	0(0.00%)	0(0.00%)	0(0.00%)	0(0.00%)	0(0.00%)	2(25.00%)	0(0.00%)	0(0.00%)	0(0.00%)
chr15	1(20.00%)	0(0.00%)	0(0.00%)	0(0.00%)	0(0.00%)	0(0.00%)	0(0.00%)	2(40.00%)	0(0.00%)	0(0.00%)	1(20.00%)	0(0.00%)	0(0.00%)	0(0.00%)	0(0.00%)	1(20.00%)	0(0.00%)	0(0.00%)	0(0.00%)	0(0.00%)	0(0.00%)	0(0.00%)
chr16	3(9.38%)	4(12.50%)	3(9.38%)	1(3.12%)	1(3.12%)	0(0.00%)	1(3.12%)	0(0.00%)	1(3.12%)	3(9.38%)	0(0.00%)	2(6.25%)	1(3.12%)	3(9.38%)	0(0.00%)	1(3.12%)	0(0.00%)	1(3.12%)	2(6.25%)	0(0.00%)	1(3.12%)	4(12.50%)
chr17	4(9.52%)	0(0.00%)	2(4.76%)	0(0.00%)	0(0.00%)	1(2.38%)	2(4.76%)	1(2.38%)	0(0.00%)	6(14.29%)	2(4.76%)	3(7.14%)	0(0.00%)	4(9.52%)	2(4.76%)	2(4.76%)	4(9.52%)	1(2.38%)	1(2.38%)	0(0.00%)	0(0.00%)	7(16.67%)
chr18	1(9.09%)	0(0.00%)	3(27.27%)	0(0.00%)	0(0.00%)	0(0.00%)	0(0.00%)	0(0.00%)	1(9.09%)	2(18.18%)	0(0.00%)	0(0.00%)	1(9.09%)	1(9.09%)	1(9.09%)	0(0.00%)	0(0.00%)	0(0.00%)	0(0.00%)	0(0.00%)	0(0.00%)	1(9.09%)
chr19	3(7.89%)	1(2.63%)	1(2.63%)	0(0.00%)	0(0.00%)	0(0.00%)	0(0.00%)	1(2.63%)	2(5.26%)	4(10.53%)	0(0.00%)	1(2.63%)	0(0.00%)	4(10.53%)	1(2.63%)	3(7.89%)	4(10.53%)	0(0.00%)	3(7.89%)	2(5.26%)	4(10.53%)	4(10.53%)
chr20	1(14.29%)	0(0.00%)	1(14.29%)	0(0.00%)	0(0.00%)	1(14.29%)	0(0.00%)	0(0.00%)	0(0.00%)	0(0.00%)	0(0.00%)	0(0.00%)	0(0.00%)	1(14.29%)	1(14.29%)	0(0.00%)	0(0.00%)	0(0.00%)	0(0.00%)	2(28.57%)	0(0.00%)	0(0.00%)
chr21	0(0.00%)	0(0.00%)	0(0.00%)	0(0.00%)	0(0.00%)	1(14.29%)	0(0.00%)	0(0.00%)	1(14.29%)	0(0.00%)	0(0.00%)	0(0.00%)	0(0.00%)	1(14.29%)	0(0.00%)	0(0.00%)	0(0.00%)	0(0.00%)	1(14.29%)	0(0.00%)	1(14.29%)	2(28.57%)
chr22	0(0.00%)	0(0.00%)	1(16.67%)	0(0.00%)	0(0.00%)	0(0.00%)	1(16.67%)	0(0.00%)	1(16.67%)	1(16.67%)	0(0.00%)	0(0.00%)	0(0.00%)	1(16.67%)	0(0.00%)	0(0.00%)	0(0.00%)	0(0.00%)	0(0.00%)	0(0.00%)	0(0.00%)	1(16.67%)
chrX	2(50.00%)	0(0.00%)	0(0.00%)	0(0.00%)	0(0.00%)	0(0.00%)	0(0.00%)	0(0.00%)	0(0.00%)	0(0.00%)	0(0.00%)	1(25.00%)	0(0.00%)	0(0.00%)	0(0.00%)	0(0.00%)	0(0.00%)	0(0.00%)	0(0.00%)	0(0.00%)	0(0.00%)	1(25.00%)

## Sheet: Supplementary Table S8
mRNA	mRNA Chromosome	lncRNA ID	lncRNA Name	lncRNA Chromosome	β a	P Value b	log2FC (lncRNA) c, d	lncRNA- FDR P Value	log2FC (mRNA) c, d	mRNA - FDR P Value d
BC040632	chr3	ENSG00000241684.1	ADAMTS9-AS2	chr3	1.29367	<2e-16	-1.7766	1.15461e-09	-2.3397	2.4597e-09
BX640700	chr5	ENSG00000253864.1	AC131025.8	chr5	1.12683	<2e-16	-	-	-1.18254	0.000822552
GPR116	chr6	ENSG00000236322.2	RP11-327I22.8	chr9	1.12117	<2e-16	-2.55115	2.26446e-09	-2.31764	1.18081e-08
SSPO	chr7	ENSG00000197558.7	SSPO	chr7	1.11307	<2e-16	1.02203	0.00675215	-	-
AK126307	chr3	ENSG00000224957.1	AC090044.1	chr3	1.08953	<2e-16	-	-	-1.77227	0.005736
BC051808	chr1	ENSG00000238122.1	RP11-483I13.2	chr1	1.08319	<2e-16	2.84438	5.59205e-07	3.18811	1.43873e-06
CR593862	chr1	ENSG00000238122.1	RP11-483I13.2	chr1	1.08319	<2e-16	2.84438	5.59205e-07	3.18811	1.43873e-06
PDZK1	chr1	ENSG00000215859.4	RP6-74O6.2	chr1	1.082	<2e-16	2.54161	5.03814e-05	2.43607	0.000133429
NRP1	chr10	ENSG00000238258.1	RP11-342D11.2	chr10	1.05665	<2e-16	-	-	-1.26343	0.00622927
C21orf34	chr21	ENSG00000215386.6	LINC00478	chr21	1.05	<2e-16	-1.68606	0.000288139	-1.82787	2.98148e-05
AK124327	chr14	ENSG00000258819.1	RP11-7F17.3	chr14	1.0477	<2e-16	-1.60864	0.00408315	-	-
MYL9	chr20	ENSG00000259716.1	RP5-977B1.11	chr20	1.04183	<2e-16	-1.20119	5.60495e-05	-1.27478	4.2909e-05
KRT8	chr8	ENSG00000230615.1	RP5-1198O20.4	chr1	1.03676	<2e-16	2.28072	5.59205e-07	2.25614	1.58752e-06
LOC339524	chr1	ENSG00000267272.1	RP5-1052I5.1	chr1	1.0343	<2e-16	-1.94138	3.3812e-06	-2.22606	1.75893e-08
ABO	chr9	ENSG00000175164.8	ABO	chr9	1.02446	<2e-16	-1.43422	0.00298239	-1.44106	0.00219173
C17orf45	chr17	ENSG00000175061.12	C17orf76-AS1	chr17	1.02419	<2e-16	-1.15788	0.00440431	-1.2753	0.000301605
SAA1	chr11	ENSG00000255071.1	SAA2-SAA4	chr11	1.02366	<2e-16	-3.81446	1.10884e-08	-4.17453	7.05341e-14
AX748330	chr11	ENSG00000254815.1	RP11-496I9.1	chr11	1.02127	<2e-16	2.38257	4.36626e-05	2.13854	0.00164731
G0S2	chr1	ENSG00000226482.1	ADIPOQ-AS1	chr3	1.02119	<2e-16	-4.03546	3.27485e-07	-4.46465	9.27735e-10
AK056252	chr3	ENSG00000231574.1	RP11-91K9.1	chr3	1.01086	<2e-16	2.89422	0.000527371	2.72019	0.00201008
RECQL4	chr8	ENSG00000160957.7	RECQL4	chr8	1.00774	<2e-16	2.61136	9.18793e-18	2.49952	5.06365e-13
BX647249	chr19	ENSG00000269696.1	AC007228.11	chr19	1.00748	<2e-16	-	-	-1.05796	0.00262577
AK128059	chr11	ENSG00000237654.1	AP003025.2	chr11	1.00704	<2e-16	-2.78817	7.34514e-06	-2.92751	6.44925e-06
AK091766	chr12	ENSG00000255399.2	TBX5-AS1	chr12	1.00466	<2e-16	-1.10068	0.00945309	-	-
LOC145837	chr15	ENSG00000245750.3	RP11-279F6.1	chr15	1.00346	<2e-16	2.47131	0.00231874	2.47147	0.00255326
BC105706	chr17	ENSG00000254652.1	RP11-678P16.1	chr17	1.00288	<2e-16	-1.46597	0.00187401	-1.71266	0.00110653
SCD	chr10	ENSG00000264215.1	RP11-283C24.1	chr17	1.00001	<2e-16	-	-	-2.60702	0.00649614
AF088054	chr14	ENSG00000258920.1	FOXN3-AS1	chr14	1	<2e-16	-1.1649	0.00463341	-	-
AK055712	chr12	ENSG00000260329.1	RP11-412D9.4	chr12	1	<2e-16	-2.3607	6.40337e-11	-2.51796	3.44055e-09
AX747968	chr15	ENSG00000259721.1	RP11-758N13.1	chr15	1	<2e-16	4.60159	3.55984e-07	4.582	9.35447e-07
BC031238	chr4	ENSG00000250341.1	RP11-785F11.1	chr4	1	<2e-16	-2.33357	0.000249533	-2.39473	0.000494113
BC043580	chr21	ENSG00000231236.2	AP001604.3	chr21	1	<2e-16	-2.32767	0.00461322	-2.46961	0.0040028
BX538274	chr7	ENSG00000237070.1	AC005550.3	chr7	1	<2e-16	-3.5045	1.03189e-11	-3.56388	6.00528e-14
C14orf139	chr14	ENSG00000229645.4	LINC00341	chr14	1	<2e-16	-2.4675	8.87743e-08	-2.57872	5.19398e-10
C4orf38	chr4	ENSG00000251359.3	WWC2-AS2	chr4	1	<2e-16	-1.55205	0.00120105	-1.64156	0.00200461
CR599439	chr2	ENSG00000224885.1	TSSC1-IT1	chr2	1	<2e-16	1.04907	0.00492571	-	-
CR614705	chr5	ENSG00000249175.1	CTC-484P3.3	chr5	1	<2e-16	-1.24065	0.00453563	-1.38986	0.005949
DAMS	chr5	ENSG00000164621.5	SMAD5-AS1	chr5	1	<2e-16	-1.17986	0.000169301	-1.22448	0.000543872
LOC80054	chr19	ENSG00000267296.2	CEBPA-AS1	chr19	1	<2e-16	-1.61852	3.64431e-05	-1.72644	1.74151e-05
MAL2	chr8	ENSG00000147676.9	MAL2	chr8	1	<2e-16	1.53896	0.00214272	1.44473	0.00134019
TERC	chr3	ENSG00000270141.1	TERC	chr3	1	<2e-16	1.53146	1.3262e-05	1.4142	6.16018e-05
BC040195	chr1	ENSG00000231768.1	RP5-855F14.1	chr1	0.999297	<2e-16	-2.10975	8.69356e-07	-2.23524	1.58752e-06
AK125357	chr1	ENSG00000227630.1	RP4-781K5.8	chr1	0.999	<2e-16	1.90863	0.000891436	1.68087	0.00998244
AK302471	chr8	ENSG00000215374.4	FAM66B	chr8	0.998	<2e-16	-1.11954	0.00463341	-1.27296	0.00217331
FXYD1	chr19	ENSG00000221857.3	CTD-2527I21.4	chr19	0.997598	<2e-16	-2.50152	5.4184e-07	-2.62224	8.78391e-08
CR623750	chr7	ENSG00000232821.1	AC003986.6	chr7	0.997189	<2e-16	-2.95295	2.78436e-09	-3.00956	4.43012e-09
AK307207	chr8	ENSG00000253649.1	PRSS51	chr8	0.996976	<2e-16	-	-	-1.73958	0.00855786
BC104455	chr1	ENSG00000228682.2	RP11-439L8.3	chr1	0.996	<2e-16	4.66919	1.11875e-06	4.57923	5.16307e-06
AK097706	chr9	ENSG00000230782.1	RP11-508N12.2	chr9	0.994536	<2e-16	-1.53071	0.000612066	-1.64712	0.00051242
AK096995	chr4	ENSG00000249690.1	RP11-1336O20.2	chr4	0.993573	<2e-16	1.25862	1.43792e-05	1.17736	9.2746e-05
HOTAIR	chr12	ENSG00000228630.1	HOTAIR	chr12	0.992572	<2e-16	3.64466	2.88961e-06	3.47628	1.40471e-05
BC039364	chr5	ENSG00000249035.2	CTB-113P19.1	chr5	0.991088	<2e-16	-2.31027	3.63282e-10	-2.45003	9.76822e-09
AX747981	chr8	ENSG00000245080.3	RP11-320N21.1	chr8	0.989965	<2e-16	1.77265	9.60574e-06	1.71505	5.71415e-05
GPR146	chr7	ENSG00000257607.1	RP11-449P15.1	chr7	0.989669	<2e-16	-1.922	5.67975e-05	-2.14595	3.36565e-07
MIAT	chr22	ENSG00000225783.2	MIAT	chr22	0.987996	<2e-16	1.56266	9.006e-05	1.47561	0.000161898
MGC16075	chr7	ENSG00000146666.4	LINC00525	chr7	0.98783	<2e-16	-2.19756	0.00031488	-2.27294	0.000415878
LOC158376	chr9	ENSG00000235387.1	RP11-327L3.1	chr9	0.986	<2e-16	-3.82691	2.46723e-11	-3.8664	4.48772e-13
AK127787	chr18	ENSG00000267325.1	RP11-397A16.2	chr18	0.985	<2e-16	-1.59463	0.00282325	-1.73846	0.00242893
MMP12	chr11	ENSG00000110347.7	MMP12	chr11	0.980414	<2e-16	3.86537	0.000149298	3.9217	3.73003e-05
AK057447	chr9	ENSG00000229105.1	RP11-264C15.2	chr9	0.97833	<2e-16	1.77048	0.00165378	1.82326	0.00633467
VIM	chr10	ENSG00000229124.2	VIM-AS1	chr10	0.976256	<2e-16	-1.08078	0.00989846	-1.24898	0.00108347
AK055621	chr8	ENSG00000246430.2	RP11-16M8.2	chr8	0.972501	<2e-16	-2.33501	0.000715234	-2.40023	0.00018552
CR595314	chr6	ENSG00000230910.2	RP3-525N10.2	chr6	0.971588	<2e-16	-2.15768	2.80431e-05	-2.35737	0.000306641
BC045187	chr5	ENSG00000249647.2	CTC-349C3.2	chr5	0.971204	<2e-16	2.63359	6.87504e-05	2.26852	0.00264642
BC038719	chr6	ENSG00000227844.1	RP13-143G15.3	chr6	0.969455	<2e-16	-1.52984	0.00171652	-1.78085	0.000663546
VIM	chr10	ENSG00000234961.1	RP11-124N14.3	chr10	0.964878	<2e-16	-	-	-1.24898	0.00108347
LAPTM4B	chr8	ENSG00000249356.1	RP11-21I10.2	chr4	0.963614	<2e-16	1.5517	0.00128048	1.35614	0.00248424
BC041984	chr11	ENSG00000246523.3	RP11-736K20.6	chr11	0.962487	<2e-16	-1.343	0.00588456	-	-
LASS6	chr2	ENSG00000227617.3	CERS6-AS1	chr2	0.955393	<2e-16	1.6997	2.9725e-05	1.58719	1.17145e-05
AK057935	chr8	ENSG00000254109.1	CTD-3107M8.4	chr8	0.95497	<2e-16	-1.46713	0.0054375	-1.60847	0.00947714
AK055062	chr12	ENSG00000246363.2	RP11-13A1.1	chr12	0.954611	<2e-16	-	-	-2.83254	0.00866274
ELF3	chr1	ENSG00000249007.1	RP11-510N19.5	chr1	0.949966	<2e-16	2.92507	2.5545e-06	2.22731	1.4091e-05
AK027257	chr4	ENSG00000249717.1	RP11-44F21.3	chr4	0.942558	<2e-16	-1.84185	0.00172383	-2.03039	0.000315448
AK125532	chr3	ENSG00000241158.2	ADAMTS9-AS1	chr3	0.940379	<2e-16	-2.16877	7.63835e-06	-2.1986	3.85086e-06
CR618371	chr7	ENSG00000224057.1	EGFR-AS1	chr7	0.937	<2e-16	-1.41702	0.00203472	-1.38764	0.00145834
BC039521	chr3	ENSG00000246022.2	ALDH1L1-AS2	chr3	0.91	<2e-16	-3.9703	0.000490666	-4.05281	0.000392674
LOC728264	chr5	ENSG00000253864.1	AC131025.8	chr5	0.904738	<2e-16	-	-	-1.15538	0.000202523
LOC388906	chr22	ENSG00000182057.4	Z83851.3	chr22	0.893185	<2e-16	1.15907	0.00685582	-	-
AK124069	chr1	ENSG00000225670.2	CTA-134P22.2	chr1	0.846184	<2e-16	-1.45666	0.00382286	-1.67016	0.00107474
C14orf49	chr14	ENSG00000229645.4	LINC00341	chr14	0.832342	<2e-16	-2.4675	8.87743e-08	-2.17535	2.03647e-10
DSEL	chr18	ENSG00000263424.1	CTD-2541J13.2	chr18	0.673524	<2e-16	-2.30309	4.33233e-07	-1.90507	1.98306e-10
CD36	chr7	ENSG00000226482.1	ADIPOQ-AS1	chr3	0.866873	2.24e-16	-4.03546	3.27485e-07	-4.18915	4.18387e-11
VCAN	chr5	ENSG00000249835.2	VCAN-AS1	chr5	1.01405	2.28e-16	-	-	1.66665	0.00285716
CIDEA	chr18	ENSG00000226482.1	ADIPOQ-AS1	chr3	0.867098	7.85e-16	-4.03546	3.27485e-07	-3.53412	2.33382e-05
AK056780	chr5	ENSG00000250072.1	CTC-529P8.1	chr5	0.969768	1.28e-15	-3.58456	3.71438e-11	-3.86383	2.20917e-08
TUBA1C	chr12	ENSG00000258232.2	RP11-161H23.5	chr12	1.15753	1.36e-15	1.58532	7.0614e-10	1.72494	1.44546e-10
P704P	chr14	ENSG00000257931.2	CTD-2311B13.7	chr14	1.55296	1.55e-15	1.43644	0.000958678	2.31469	4.24294e-05
ACSM5	chr16	ENSG00000267580.1	CTD-2540B15.11	chr19	0.897317	2.09e-15	-2.59763	6.97619e-06	-2.84142	3.95437e-09
BC043177	chr6	ENSG00000269293.2	RP1-265C24.9	chr6	1.07003	2.59e-15	-	-	-1.08618	0.00219466
RTN4	chr2	ENSG00000253811.1	CTD-2363C16.1	chr5	0.777448	1.63e-14	-2.99579	7.64838e-10	-	-
AK124272	chr4	ENSG00000250696.1	RP11-704M14.1	chr4	0.698182	5.26e-14	3.2836	0.00554944	-	-
DHRS13	chr17	ENSG00000266642.1	RP11-20B24.4	chr17	0.951631	5.61e-14	-	-	1.45154	0.00338129
PCOLCE2	chr3	ENSG00000226482.1	ADIPOQ-AS1	chr3	0.79973	6.82e-14	-4.03546	3.27485e-07	-3.88748	4.47845e-10
TMEM37	chr2	ENSG00000226482.1	ADIPOQ-AS1	chr3	0.660802	7.42e-14	-4.03546	3.27485e-07	-2.4096	9.59126e-06
AQP7	chr9	ENSG00000226482.1	ADIPOQ-AS1	chr3	0.797939	1.1e-13	-4.03546	3.27485e-07	-4.22804	2.88886e-10
BC000869	chr9	ENSG00000170161.6	RP11-262H14.4	chr9	0.675677	1.23e-13	-1.16272	0.00484862	-1.26296	0.00150428
MAZ	chr16	ENSG00000238045.5	AC009133.14	chr16	0.947444	1.25e-13	1.37237	1.29276e-09	1.19692	1.02829e-07
AK125001	chr2	ENSG00000234663.1	AC104820.2	chr2	0.821727	1.79e-13	1.97272	0.0063589	2.40318	0.00266714
EIF2AK3	chr2	ENSG00000225420.1	AC104134.2	chr2	1.02159	1.88e-13	1.0882	0.000130471	-	-
ABLIM3	chr5	ENSG00000253406.1	AC012613.2	chr5	0.988166	2.42e-13	-2.20162	0.00208449	-2.6952	7.35519e-07
ANKRD20A2	chr2	ENSG00000232274.2	RP11-782C8.2	chr1	1.27724	2.86e-13	-	-	-1.42994	0.000992972
LEP	chr7	ENSG00000239219.2	RP11-379K17.4	chr3	1.48952	3.37e-13	-2.76083	2.02518e-10	-4.81256	6.09761e-17
C15orf54	chr15	ENSG00000259269.1	RP11-624L4.2	chr15	0.866553	3.42e-13	4.83172	0.000814549	3.99214	9.2746e-05
FLT1	chr13	ENSG00000236322.2	RP11-327I22.8	chr9	0.902264	3.44e-13	-2.55115	2.26446e-09	-1.46232	3.79701e-05
PCK1	chr20	ENSG00000226482.1	ADIPOQ-AS1	chr3	1.05092	4e-13	-4.03546	3.27485e-07	-4.3801	5.07342e-07
CDH5	chr16	ENSG00000267727.1	CTD-2540B15.7	chr19	0.867761	4.84e-13	-2.57791	6.75761e-06	-2.03936	4.25153e-06
SEC11A	chr15	ENSG00000260807.2	RP11-161M6.2	chr16	-0.441188	5.73e-13	-2.22366	0.00344908	-	-
PDE4DIP	chr1	ENSG00000230239.1	RP11-108M9.2	chr1	0.969499	5.84e-13	-1.08973	0.00249717	-	-
ZSIG13	chr11	ENSG00000255471.1	RP11-736K20.5	chr11	0.908244	6.14e-13	-2.68153	3.05806e-06	-	-
SLC19A3	chr2	ENSG00000236333.2	TRHDE-AS1	chr12	0.834597	6.22e-13	-4.7585	3.54338e-11	-3.20171	3.6911e-09
DIO3AS	chr14	ENSG00000258498.1	DIO3OS	chr14	0.934182	9.7e-13	-1.73165	1.08544e-05	-1.71198	0.00175572
POTEG	chr14	ENSG00000257931.2	CTD-2311B13.7	chr14	1.31088	1.12e-12	1.43644	0.000958678	2.30967	0.000874158
ACO1	chr9	ENSG00000253811.1	CTD-2363C16.1	chr5	1.17663	1.18e-12	-2.99579	7.64838e-10	-2.08946	9.96201e-06
C14orf180	chr14	ENSG00000226482.1	ADIPOQ-AS1	chr3	0.703999	1.25e-12	-4.03546	3.27485e-07	-4.99424	3.18944e-14
GPX3	chr5	ENSG00000226482.1	ADIPOQ-AS1	chr3	0.709577	1.28e-12	-4.03546	3.27485e-07	-2.12963	0.000125336
SLC19A3	chr2	ENSG00000267580.1	CTD-2540B15.11	chr19	1.03067	1.67e-12	-2.59763	6.97619e-06	-3.20171	3.6911e-09
PFKFB1	chrX	ENSG00000240115.1	AC064853.4	chr2	1.03042	2.18e-12	-3.36235	2.14576e-08	-3.82996	1.78472e-08
NPR1	chr1	ENSG00000229645.4	LINC00341	chr14	1.20098	2.26e-12	-2.4675	8.87743e-08	-3.48774	1.18389e-10
LRBA	chr4	ENSG00000249690.1	RP11-1336O20.2	chr4	1.02482	2.92e-12	1.25862	1.43792e-05	-	-
DNAJC13	chr3	ENSG00000260807.2	RP11-161M6.2	chr16	-0.338578	3.3e-12	-2.22366	0.00344908	-	-
LOC283392	chr12	ENSG00000253811.1	CTD-2363C16.1	chr5	1.72416	3.39e-12	-2.99579	7.64838e-10	-5.34943	5.63886e-13
DPH3	chr3	ENSG00000263424.1	CTD-2541J13.2	chr18	0.460844	3.59e-12	-2.30309	4.33233e-07	-	-
FMO2	chr1	ENSG00000225243.1	RP1-127D3.4	chr1	1.40265	3.92e-12	-1.90296	6.11416e-06	-2.3257	2.3294e-08
LAMA4	chr6	ENSG00000270661.1	RP1-142L7.9	chr6	0.873923	4.06e-12	-2.44343	3.33065e-05	-1.9284	7.90427e-06
PCDH18	chr4	ENSG00000267745.1	RP11-686D22.8	chr17	1.58349	4.81e-12	-	-	-2.018	1.04408e-05
PCOLCE2	chr3	ENSG00000229645.4	LINC00341	chr14	1.3803	4.89e-12	-2.4675	8.87743e-08	-3.88748	4.47845e-10
SAR1A	chr10	ENSG00000260807.2	RP11-161M6.2	chr16	-0.421856	5.31e-12	-2.22366	0.00344908	-	-
REP15	chr12	ENSG00000256377.1	RP11-1060J15.4	chr12	0.791788	5.46e-12	-	-	-1.16251	0.00888619
C12orf32	chr12	ENSG00000224008.1	RP5-1010E17.2	chr20	-2.04559	5.61e-12	-	-	1.5033	1.8789e-05
ITIH5	chr10	ENSG00000239219.2	RP11-379K17.4	chr3	0.757283	5.79e-12	-2.76083	2.02518e-10	-2.52183	5.46893e-12
FLJ00310	chr1	ENSG00000238261.4	RP11-435B5.5	chr1	0.743302	6.32e-12	-1.41888	0.00465707	-	-
FAM41C	chr1	ENSG00000230368.2	FAM41C	chr1	0.996565	6.46e-12	-	-	-1.58106	0.0055809
C17orf47	chr17	ENSG00000264672.1	RP11-112H10.4	chr17	1.12871	6.54e-12	1.27164	0.000156054	-	-
SLC13A2	chr17	ENSG00000253811.1	CTD-2363C16.1	chr5	-0.537088	6.65e-12	-2.99579	7.64838e-10	-	-
DMXL1	chr5	ENSG00000263424.1	CTD-2541J13.2	chr18	0.699176	7.28e-12	-2.30309	4.33233e-07	-	-
GIPC2	chr1	ENSG00000237070.1	AC005550.3	chr7	0.747799	7.6e-12	-3.5045	1.03189e-11	-2.36822	3.48185e-08
ITSN1	chr21	ENSG00000264596.1	RP11-678G15.1	chr18	1.11715	7.63e-12	-1.59936	0.000745269	-1.66014	0.000142808
MYCT1	chr6	ENSG00000264596.1	RP11-678G15.1	chr18	1.00877	7.65e-12	-1.59936	0.000745269	-2.25843	1.03708e-08
ZSIG13	chr11	ENSG00000264596.1	RP11-678G15.1	chr18	1.47465	8.35e-12	-1.59936	0.000745269	-	-
SLC16A7	chr12	ENSG00000253811.1	CTD-2363C16.1	chr5	1.38247	8.45e-12	-2.99579	7.64838e-10	-3.07883	2.77946e-09
GPAM	chr10	ENSG00000236333.2	TRHDE-AS1	chr12	0.939713	8.72e-12	-4.7585	3.54338e-11	-5.27684	5.12459e-18
BC052811	chr15	ENSG00000236914.3	RP11-1008C21.2	chr15	0.924769	9.47e-12	-1.50301	0.0011026	-	-
CASZ1	chr1	ENSG00000205890.3	RP11-473M20.5	chr16	0.855679	9.64e-12	1.72875	0.000656626	1.24157	0.00223263
UBR1	chr15	ENSG00000269751.1	CTC-273B12.8	chr19	-1.01429	1.2e-11	1.05608	4.17978e-07	-	-
AK096319	chr4	ENSG00000269751.1	CTC-273B12.8	chr19	-0.971728	1.29e-11	1.05608	4.17978e-07	-	-
PLEKHA6	chr1	ENSG00000249007.1	RP11-510N19.5	chr1	0.583485	1.31e-11	2.92507	2.5545e-06	1.12631	0.00968386
AK021888	chr5	ENSG00000259976.1	RP11-553L6.5	chr3	1.00767	1.33e-11	-1.02734	0.00194824	-1.00367	0.002693
KLHL31	chr6	ENSG00000235387.1	RP11-327L3.1	chr9	1.06172	1.33e-11	-3.82691	2.46723e-11	-4.28347	8.49609e-15
SIK2	chr11	ENSG00000236333.2	TRHDE-AS1	chr12	0.561561	1.42e-11	-4.7585	3.54338e-11	-1.91375	1.14003e-05
TBC1D17	chr19	ENSG00000260356.1	RP11-436A20.4	chr3	-0.563115	1.62e-11	-1.22192	0.000341757	-	-
VENTX	chr10	ENSG00000260356.1	RP11-436A20.4	chr3	-0.572331	1.66e-11	-1.22192	0.000341757	-	-
CA12	chr15	ENSG00000259964.1	RP11-673C5.2	chr15	1.43008	1.72e-11	2.634	0.000535136	3.03145	1.47789e-06
CAPN2	chr1	ENSG00000267580.1	CTD-2540B15.11	chr19	0.420022	1.76e-11	-2.59763	6.97619e-06	-	-
AK021888	chr5	ENSG00000263424.1	CTD-2541J13.2	chr18	0.662727	1.77e-11	-2.30309	4.33233e-07	-1.00367	0.002693
TUBB6	chr6	ENSG00000234961.1	RP11-124N14.3	chr10	0.930837	1.77e-11	-	-	-1.21199	0.000939663
SEL-OB	chr9	ENSG00000255471.1	RP11-736K20.5	chr11	0.627047	1.83e-11	-2.68153	3.05806e-06	-2.37647	2.49401e-08
GTF2A1	chr14	ENSG00000260807.2	RP11-161M6.2	chr16	-0.318628	2.09e-11	-2.22366	0.00344908	-	-
PDE2A	chr11	ENSG00000229645.4	LINC00341	chr14	0.886064	2.15e-11	-2.4675	8.87743e-08	-2.81849	1.28822e-12
CAT	chr11	ENSG00000253811.1	CTD-2363C16.1	chr5	0.998812	2.26e-11	-2.99579	7.64838e-10	-1.85379	1.20483e-05
CGGBP1	chr3	ENSG00000260356.1	RP11-436A20.4	chr3	0.753464	2.26e-11	-1.22192	0.000341757	-	-
P712P	chr14	ENSG00000224087.1	AC018804.3	chr2	1.25594	2.28e-11	3.08235	0.000276866	2.84422	1.21985e-05
PLIN4	chr19	ENSG00000226482.1	ADIPOQ-AS1	chr3	1.02248	2.47e-11	-4.03546	3.27485e-07	-4.58202	3.34655e-10
GPR157	chr1	ENSG00000263424.1	CTD-2541J13.2	chr18	-0.337384	2.57e-11	-2.30309	4.33233e-07	-	-
ACVR1C	chr2	ENSG00000236333.2	TRHDE-AS1	chr12	0.997704	2.58e-11	-4.7585	3.54338e-11	-4.00152	4.02994e-09
SLIT3	chr5	ENSG00000254192.1	CTC-558O2.2	chr5	1.15136	2.6e-11	-	-	-1.43233	0.000512972
KDR	chr4	ENSG00000236322.2	RP11-327I22.8	chr9	0.928201	2.62e-11	-2.55115	2.26446e-09	-1.50215	0.000342704
ASB6	chr9	ENSG00000263424.1	CTD-2541J13.2	chr18	-0.330615	2.64e-11	-2.30309	4.33233e-07	-	-
SLC19A3	chr2	ENSG00000267727.1	CTD-2540B15.7	chr19	1.10328	2.67e-11	-2.57791	6.75761e-06	-3.20171	3.6911e-09
LIPE	chr19	ENSG00000267580.1	CTD-2540B15.11	chr19	1.16719	2.7e-11	-2.59763	6.97619e-06	-3.58777	9.67459e-09
AQP7P1	chr9	ENSG00000254814.1	RP11-535A19.1	chr11	0.99296	2.79e-11	-4.56787	8.32019e-12	-3.4856	5.1483e-09
STX7	chr6	ENSG00000253811.1	CTD-2363C16.1	chr5	0.673485	2.83e-11	-2.99579	7.64838e-10	-	-
SIK2	chr11	ENSG00000240115.1	AC064853.4	chr2	0.702007	3e-11	-3.36235	2.14576e-08	-1.91375	1.14003e-05
DKFZp434O2417	chr3	ENSG00000228639.2	AC005152.3	chr17	-0.56487	3.06e-11	-	-	-1.06543	0.00205401
VAMP3	chr1	ENSG00000236322.2	RP11-327I22.8	chr9	0.626984	3.13e-11	-2.55115	2.26446e-09	-	-
C5orf62	chr5	ENSG00000240115.1	AC064853.4	chr2	0.839477	3.25e-11	-3.36235	2.14576e-08	-1.38965	0.00237389
AK095133	chr9	ENSG00000260578.1	CTD-2541J13.1	chr18	0.609035	3.39e-11	-2.80929	1.0567e-08	-2.14331	5.73738e-05
CLDN11	chr3	ENSG00000257607.1	RP11-449P15.1	chr7	-0.617241	3.51e-11	-1.922	5.67975e-05	-	-
LIPE	chr19	ENSG00000254814.1	RP11-535A19.1	chr11	1.00236	3.55e-11	-4.56787	8.32019e-12	-3.58777	9.67459e-09
AX747238	chr4	ENSG00000257839.1	RP11-290L1.2	chr12	-0.606565	3.79e-11	-1.71051	0.00192261	-	-
SMAD5	chr5	ENSG00000259976.1	RP11-553L6.5	chr3	0.833842	3.86e-11	-1.02734	0.00194824	-	-
GCET2	chr3	ENSG00000261488.1	RP11-757F18.5	chr3	0.751193	4.05e-11	2.34485	0.00402075	2.23507	0.000343916
ELTD1	chr1	ENSG00000236322.2	RP11-327I22.8	chr9	1.13356	4.07e-11	-2.55115	2.26446e-09	-2.10229	1.1168e-06
HECTD1	chr14	ENSG00000267577.1	CTD-2587H24.5	chr19	-0.713	4.12e-11	1.8917	9.52047e-05	-	-
CAPN2	chr1	ENSG00000267727.1	CTD-2540B15.7	chr19	0.456068	4.14e-11	-2.57791	6.75761e-06	-	-
COL25A1	chr4	ENSG00000237070.1	AC005550.3	chr7	0.710089	4.37e-11	-3.5045	1.03189e-11	-3.44687	4.0367e-16
GLYAT	chr11	ENSG00000236333.2	TRHDE-AS1	chr12	0.814844	4.62e-11	-4.7585	3.54338e-11	-5.42155	1.52697e-12
BC073932	chr12	ENSG00000224713.2	AC025165.8	chr12	0.676259	4.96e-11	-1.29228	0.000257621	-1.39204	0.000599835
ZHX1	chr8	ENSG00000269751.1	CTC-273B12.8	chr19	-1.12587	5.11e-11	1.05608	4.17978e-07	-	-
HEPACAM	chr11	ENSG00000271239.1	RP11-238F2.1	chr17	2.09225	5.16e-11	-	-	-4.22998	3.25988e-10
ACSM5	chr16	ENSG00000240115.1	AC064853.4	chr2	0.851264	5.84e-11	-3.36235	2.14576e-08	-2.84142	3.95437e-09
UBR3	chr2	ENSG00000269751.1	CTC-273B12.8	chr19	-0.941749	5.85e-11	1.05608	4.17978e-07	-	-
PUS1	chr12	ENSG00000260807.2	RP11-161M6.2	chr16	0.340473	5.86e-11	-2.22366	0.00344908	-	-
PJA2	chr5	ENSG00000263424.1	CTD-2541J13.2	chr18	0.553776	5.9e-11	-2.30309	4.33233e-07	-	-
BC047626	chr6	ENSG00000260807.2	RP11-161M6.2	chr16	0.294073	6.02e-11	-2.22366	0.00344908	-	-
POTEB	chr15	ENSG00000257931.2	CTD-2311B13.7	chr14	0.94324	6.09e-11	1.43644	0.000958678	2.219	0.00758791
CAV1	chr7	ENSG00000255471.1	RP11-736K20.5	chr11	0.738835	6.26e-11	-2.68153	3.05806e-06	-3.42014	4.25304e-14
CYYR1	chr21	ENSG00000203395.2	AC015969.3	chr2	-1.67953	6.51e-11	-	-	-2.39481	5.30877e-19
CDK5RAP3	chr17	ENSG00000241181.1	AC093734.13	chr7	0.720962	6.54e-11	1.68797	1.75245e-05	-	-
BC032506	chrX	ENSG00000260807.2	RP11-161M6.2	chr16	0.265268	6.83e-11	-2.22366	0.00344908	-	-
SLC16A7	chr12	ENSG00000229108.1	AC005550.4	chr7	1.05304	7.24e-11	-3.8768	6.91589e-08	-3.07883	2.77946e-09
D43770	chr17	ENSG00000228639.2	AC005152.3	chr17	1.39591	7.28e-11	-	-	-2.07879	0.00149703
ITGB1	chr10	ENSG00000232821.1	AC003986.6	chr7	0.877476	7.35e-11	-2.95295	2.78436e-09	-	-
ZNF148	chr3	ENSG00000260356.1	RP11-436A20.4	chr3	0.724329	8.43e-11	-1.22192	0.000341757	-	-
AGPAT2	chr9	ENSG00000257607.1	RP11-449P15.1	chr7	1.37348	8.49e-11	-1.922	5.67975e-05	-2.08149	0.000140463
ROBO4	chr11	ENSG00000267580.1	CTD-2540B15.11	chr19	0.761822	8.74e-11	-2.59763	6.97619e-06	-2.55689	5.77947e-10
EPB41L2	chr6	ENSG00000237070.1	AC005550.3	chr7	0.505504	8.79e-11	-3.5045	1.03189e-11	-1.7033	1.65302e-08
SLC12A8	chr3	ENSG00000255864.1	RP11-444D3.1	chr12	-0.394627	9.46e-11	-1.91492	0.00549201	-	-
TP53INP1	chr8	ENSG00000267302.1	RP11-178C3.2	chr17	0.598022	9.76e-11	-	-	1.15794	3.69205e-05
STAG1	chr3	ENSG00000267577.1	CTD-2587H24.5	chr19	-0.554965	9.81e-11	1.8917	9.52047e-05	-	-
C14orf49	chr14	ENSG00000226482.1	ADIPOQ-AS1	chr3	0.429981	1.02e-10	-4.03546	3.27485e-07	-2.17535	2.03647e-10
SPARCL1	chr4	ENSG00000268030.1	AC005253.2	chr19	-1.3281	1.04e-10	-	-	-1.09231	0.000716967
ZYG11B	chr1	ENSG00000205890.3	RP11-473M20.5	chr16	-0.310204	1.04e-10	1.72875	0.000656626	-	-
G0S2	chr1	ENSG00000229645.4	LINC00341	chr14	1.6392	1.07e-10	-2.4675	8.87743e-08	-4.46465	9.27735e-10
KPNA4	chr3	ENSG00000260807.2	RP11-161M6.2	chr16	-0.398665	1.07e-10	-2.22366	0.00344908	-	-
FABP4	chr8	ENSG00000229645.4	LINC00341	chr14	1.66629	1.09e-10	-2.4675	8.87743e-08	-3.95738	5.34456e-08
CD34	chr1	ENSG00000229645.4	LINC00341	chr14	0.755246	1.11e-10	-2.4675	8.87743e-08	-2.01336	4.46437e-09
PDCD6IP	chr3	ENSG00000263424.1	CTD-2541J13.2	chr18	0.53317	1.11e-10	-2.30309	4.33233e-07	-	-
PRSS8	chr16	ENSG00000249007.1	RP11-510N19.5	chr1	0.820102	1.11e-10	2.92507	2.5545e-06	1.95024	0.00109364
ANKRD13C	chr1	ENSG00000205890.3	RP11-473M20.5	chr16	-0.382182	1.12e-10	1.72875	0.000656626	-	-
SERINC1	chr6	ENSG00000260807.2	RP11-161M6.2	chr16	-0.445773	1.14e-10	-2.22366	0.00344908	-	-
NBPF22P	chr5	ENSG00000243967.3	NBPF5P	chr1	1.60074	1.16e-10	1.32649	0.00018393	3.50871	1.62985e-05
RBMS3	chr3	ENSG00000259976.1	RP11-553L6.5	chr3	1.27879	1.23e-10	-1.02734	0.00194824	-1.92931	1.67259e-07
SNRK	chr3	ENSG00000264596.1	RP11-678G15.1	chr18	0.776162	1.24e-10	-1.59936	0.000745269	-	-
MYCT1	chr6	ENSG00000253811.1	CTD-2363C16.1	chr5	0.972693	1.25e-10	-2.99579	7.64838e-10	-2.25843	1.03708e-08
ANKRD20A2	chr2	ENSG00000230880.2	RP11-417J8.3	chr1	1.21407	1.28e-10	-	-	-1.42994	0.000992972
HEPACAM	chr11	ENSG00000235387.1	RP11-327L3.1	chr9	0.999152	1.3e-10	-3.82691	2.46723e-11	-4.22998	3.25988e-10
SMYD4	chr17	ENSG00000170161.6	RP11-262H14.4	chr9	-0.277943	1.3e-10	-1.16272	0.00484862	-	-
C6orf106	chr6	ENSG00000267727.1	CTD-2540B15.7	chr19	0.423114	1.33e-10	-2.57791	6.75761e-06	-	-
AIFM2	chr10	ENSG00000257607.1	RP11-449P15.1	chr7	0.712974	1.36e-10	-1.922	5.67975e-05	-1.94452	7.75121e-10
HYOU1	chr11	ENSG00000255114.1	RP11-110I1.6	chr11	0.914585	1.36e-10	1.2322	0.00211993	1.29019	1.52149e-05
TYW3	chr1	ENSG00000269906.1	RP11-248J18.2	chr14	0.779414	1.39e-10	-1.07969	0.00478312	-	-
DPH1	chr17	ENSG00000271208.1	RP1-142L7.8	chr6	-0.454194	1.43e-10	-2.85702	2.02518e-10	-	-
CD36	chr7	ENSG00000258168.1	RP11-588H23.3	chr12	1.71048	1.44e-10	-	-	-4.18915	4.18387e-11
FERMT2	chr14	ENSG00000235609.3	AF127936.7	chr21	0.888329	1.44e-10	-	-	-1.90358	9.2746e-05
CDH5	chr16	ENSG00000257607.1	RP11-449P15.1	chr7	1.00171	1.46e-10	-1.922	5.67975e-05	-2.03936	4.25153e-06
ADIPOQ	chr3	ENSG00000229645.4	LINC00341	chr14	1.64612	1.47e-10	-2.4675	8.87743e-08	-4.24115	1.02253e-08
ARMCX3	chrX	ENSG00000267577.1	CTD-2587H24.5	chr19	-0.663236	1.49e-10	1.8917	9.52047e-05	-	-
GLDN	chr15	ENSG00000240115.1	AC064853.4	chr2	0.964461	1.49e-10	-3.36235	2.14576e-08	-3.17504	1.144e-07
PIK3CA	chr3	ENSG00000260807.2	RP11-161M6.2	chr16	-0.398904	1.58e-10	-2.22366	0.00344908	-	-
RTN4	chr2	ENSG00000260578.1	CTD-2541J13.1	chr18	0.666571	1.6e-10	-2.80929	1.0567e-08	-	-
DPY19L2	chr12	ENSG00000253642.1	RP11-317N12.1	chr8	-2.88182	1.63e-10	-	-	-2.13769	6.30785e-07
SLC7A14	chr3	ENSG00000260807.2	RP11-161M6.2	chr16	0.270815	1.66e-10	-2.22366	0.00344908	-	-
GNG2	chr14	ENSG00000214650.2	RP11-83B20.1	chr12	-1.88477	1.67e-10	-	-	-1.97011	2.76954e-07
SPARCL1	chr4	ENSG00000260834.1	RP11-256I9.2	chr16	-0.564564	1.67e-10	-	-	-1.09231	0.000716967
ZBTB37	chr1	ENSG00000260807.2	RP11-161M6.2	chr16	-0.460869	1.73e-10	-2.22366	0.00344908	-	-
OVCH2	chr11	ENSG00000267727.1	CTD-2540B15.7	chr19	-1.26	1.74e-10	-2.57791	6.75761e-06	-	-
CR933670	chr2	ENSG00000260807.2	RP11-161M6.2	chr16	0.24333	1.78e-10	-2.22366	0.00344908	-	-
FABP5	chr8	ENSG00000267727.1	CTD-2540B15.7	chr19	0.892332	1.78e-10	-2.57791	6.75761e-06	-	-
CG030	chr13	ENSG00000260356.1	RP11-436A20.4	chr3	0.754314	1.8e-10	-1.22192	0.000341757	-	-
KIAA1272	chr20	ENSG00000260578.1	CTD-2541J13.1	chr18	1.13556	1.8e-10	-2.80929	1.0567e-08	-	-
PNRC2	chr1	ENSG00000170161.6	RP11-262H14.4	chr9	0.704729	1.82e-10	-1.16272	0.00484862	-	-
STRC	chr15	ENSG00000260807.2	RP11-161M6.2	chr16	0.27276	1.83e-10	-2.22366	0.00344908	-	-
HSDL2	chr9	ENSG00000237070.1	AC005550.3	chr7	0.733771	1.84e-10	-3.5045	1.03189e-11	-	-
GRK5	chr10	ENSG00000229645.4	LINC00341	chr14	0.585339	1.85e-10	-2.4675	8.87743e-08	-1.07549	0.00049259
LAMP2	chrX	ENSG00000269950.1	AP000962.2	chr21	0.559199	1.9e-10	-1.57072	0.00417577	-	-
CD302	chr2	ENSG00000246283.2	CTD-2036P10.3	chr15	1.35707	1.98e-10	-	-	-1.30955	0.000369396
STRC	chr15	ENSG00000271208.1	RP1-142L7.8	chr6	-0.476425	1.99e-10	-2.85702	2.02518e-10	-	-
USP24	chr1	ENSG00000205890.3	RP11-473M20.5	chr16	-0.551061	2.01e-10	1.72875	0.000656626	-	-
MST091	chr2	ENSG00000270661.1	RP1-142L7.9	chr6	0.964399	2.02e-10	-2.44343	3.33065e-05	-3.25659	6.12473e-11
OSBPL11	chr3	ENSG00000253811.1	CTD-2363C16.1	chr5	0.585928	2.02e-10	-2.99579	7.64838e-10	-	-
ROBO4	chr11	ENSG00000267727.1	CTD-2540B15.7	chr19	0.826221	2.06e-10	-2.57791	6.75761e-06	-2.55689	5.77947e-10
HIPK3	chr11	ENSG00000265474.1	AC010761.9	chr17	-0.633819	2.08e-10	2.05912	9.90536e-05	-	-
TNPO1	chr5	ENSG00000263424.1	CTD-2541J13.2	chr18	0.621325	2.09e-10	-2.30309	4.33233e-07	-	-
BCAP29	chr7	ENSG00000253811.1	CTD-2363C16.1	chr5	0.763129	2.1e-10	-2.99579	7.64838e-10	-	-
USP34	chr2	ENSG00000267577.1	CTD-2587H24.5	chr19	-0.637754	2.11e-10	1.8917	9.52047e-05	-	-
SNX10	chr7	ENSG00000264596.1	RP11-678G15.1	chr18	1.39479	2.13e-10	-1.59936	0.000745269	-	-
MTPN	chr7	ENSG00000271208.1	RP1-142L7.8	chr6	0.640385	2.19e-10	-2.85702	2.02518e-10	-	-
SV2B	chr15	ENSG00000264596.1	RP11-678G15.1	chr18	1.40965	2.19e-10	-1.59936	0.000745269	-1.85889	0.0013228
C9orf85	chr9	ENSG00000271208.1	RP1-142L7.8	chr6	-0.328187	2.21e-10	-2.85702	2.02518e-10	-	-
UBASH3A	chr21	ENSG00000234663.1	AC104820.2	chr2	1.13706	2.22e-10	1.97272	0.0063589	-	-
HIPK3	chr11	ENSG00000263424.1	CTD-2541J13.2	chr18	0.604524	2.23e-10	-2.30309	4.33233e-07	-	-
FLJ00383	chrX	ENSG00000270096.1	RP11-362K14.6	chr3	-0.357907	2.27e-10	-1.18107	0.00675215	-	-
ATRX	chrX	ENSG00000267577.1	CTD-2587H24.5	chr19	-0.611154	2.28e-10	1.8917	9.52047e-05	-	-
MTHFD1	chr14	ENSG00000259037.1	RP11-614O9.1	chr14	0.570035	2.33e-10	-4.98984	2.46723e-11	-	-
FABP5	chr8	ENSG00000267580.1	CTD-2540B15.11	chr19	0.813212	2.35e-10	-2.59763	6.97619e-06	-	-
GYG2	chrX	ENSG00000240115.1	AC064853.4	chr2	1.19925	2.36e-10	-3.36235	2.14576e-08	-3.77515	2.91116e-08
ZNF713	chr7	ENSG00000260807.2	RP11-161M6.2	chr16	0.251496	2.37e-10	-2.22366	0.00344908	-	-
PNN	chr14	ENSG00000265474.1	AC010761.9	chr17	0.322378	2.39e-10	2.05912	9.90536e-05	-	-
TMEM22	chr3	ENSG00000264596.1	RP11-678G15.1	chr18	0.765786	2.44e-10	-1.59936	0.000745269	-1.34229	0.00062267
RABEP2	chr16	ENSG00000241181.1	AC093734.13	chr7	0.680423	2.46e-10	1.68797	1.75245e-05	-	-
USP16	chr21	ENSG00000260807.2	RP11-161M6.2	chr16	-0.361647	2.47e-10	-2.22366	0.00344908	-	-
CEP350	chr1	ENSG00000260807.2	RP11-161M6.2	chr16	-0.282691	2.56e-10	-2.22366	0.00344908	-	-
SLC19A3	chr2	ENSG00000259037.1	RP11-614O9.1	chr14	1.04644	2.57e-10	-4.98984	2.46723e-11	-3.20171	3.6911e-09
SEC11A	chr15	ENSG00000253811.1	CTD-2363C16.1	chr5	0.745421	2.61e-10	-2.99579	7.64838e-10	-	-
PYGM	chr11	ENSG00000235387.1	RP11-327L3.1	chr9	0.916058	2.63e-10	-3.82691	2.46723e-11	-2.91514	3.48185e-08
C14orf139	chr14	ENSG00000267580.1	CTD-2540B15.11	chr19	0.722638	2.65e-10	-2.59763	6.97619e-06	-2.57872	5.19398e-10
STX12	chr1	ENSG00000263424.1	CTD-2541J13.2	chr18	0.691662	2.83e-10	-2.30309	4.33233e-07	-	-
GYG2	chrX	ENSG00000254814.1	RP11-535A19.1	chr11	1.01778	2.89e-10	-4.56787	8.32019e-12	-3.77515	2.91116e-08
UGP2	chr2	ENSG00000240115.1	AC064853.4	chr2	0.651049	2.9e-10	-3.36235	2.14576e-08	-1.56865	3.63743e-05
LPL	chr8	ENSG00000267580.1	CTD-2540B15.11	chr19	1.23893	2.92e-10	-2.59763	6.97619e-06	-4.86967	2.27759e-14
AIFM2	chr10	ENSG00000259070.1	LINC00639	chr14	0.711856	2.97e-10	-2.57938	1.45049e-09	-1.94452	7.75121e-10
a β was derived from generalized linear model (model 3) for the effect size estimate of the correlation between mRNA expression level and lncRNA expression level in breast normal tissue and tumor tissue.
b P value was calculated from generalized linear model (model 3).
c FC refers to the fold change of expression level in breast tumor versus normal tissues for mRNAs and lncRNAs respectively.
d “-“ refers to results not reaching significant thresholds.

## Sheet: Supplementary Table S9
mRNA lncRNA	chr1	chr2	chr3	chr4	chr5	chr6	chr7	chr8	chr9	chr10	chr11	chr12	chr13	chr14	chr15	chr16	chr17	chr18	chr19	chr20	chr22	chrX
chr1	14(73.68%)	2(10.53%)	0(0.00%)	0(0.00%)	1(5.26%)	0(0.00%)	0(0.00%)	1(5.26%)	0(0.00%)	0(0.00%)	0(0.00%)	0(0.00%)	0(0.00%)	0(0.00%)	0(0.00%)	1(5.26%)	0(0.00%)	0(0.00%)	0(0.00%)	0(0.00%)	0(0.00%)	0(0.00%)
chr2	0(0.00%)	5(35.71%)	0(0.00%)	0(0.00%)	1(7.14%)	0(0.00%)	0(0.00%)	0(0.00%)	0(0.00%)	0(0.00%)	1(7.14%)	0(0.00%)	0(0.00%)	1(7.14%)	1(7.14%)	1(7.14%)	0(0.00%)	0(0.00%)	0(0.00%)	0(0.00%)	0(0.00%)	2(14.29%)
chr3	1(3.45%)	1(3.45%)	11(37.93%)	0(0.00%)	3(10.34%)	0(0.00%)	2(6.90%)	0(0.00%)	1(3.45%)	2(6.90%)	0(0.00%)	0(0.00%)	1(3.45%)	2(6.90%)	0(0.00%)	0(0.00%)	0(0.00%)	1(3.45%)	2(6.90%)	1(3.45%)	0(0.00%)	1(3.45%)
chr4	0(0.00%)	0(0.00%)	0(0.00%)	6(85.71%)	0(0.00%)	0(0.00%)	0(0.00%)	1(14.29%)	0(0.00%)	0(0.00%)	0(0.00%)	0(0.00%)	0(0.00%)	0(0.00%)	0(0.00%)	0(0.00%)	0(0.00%)	0(0.00%)	0(0.00%)	0(0.00%)	0(0.00%)	0(0.00%)
chr5	0(0.00%)	1(4.76%)	1(4.76%)	0(0.00%)	10(47.62%)	2(9.52%)	1(4.76%)	0(0.00%)	1(4.76%)	0(0.00%)	1(4.76%)	2(9.52%)	0(0.00%)	0(0.00%)	1(4.76%)	0(0.00%)	1(4.76%)	0(0.00%)	0(0.00%)	0(0.00%)	0(0.00%)	0(0.00%)
chr6	0(0.00%)	1(11.11%)	0(0.00%)	0(0.00%)	0(0.00%)	4(44.44%)	1(11.11%)	0(0.00%)	1(11.11%)	0(0.00%)	0(0.00%)	0(0.00%)	0(0.00%)	0(0.00%)	1(11.11%)	0(0.00%)	1(11.11%)	0(0.00%)	0(0.00%)	0(0.00%)	0(0.00%)	0(0.00%)
chr7	1(5.56%)	0(0.00%)	1(5.56%)	1(5.56%)	0(0.00%)	1(5.56%)	6(33.33%)	0(0.00%)	2(11.11%)	2(11.11%)	0(0.00%)	1(5.56%)	0(0.00%)	0(0.00%)	0(0.00%)	2(11.11%)	1(5.56%)	0(0.00%)	0(0.00%)	0(0.00%)	0(0.00%)	0(0.00%)
chr8	0(0.00%)	0(0.00%)	0(0.00%)	0(0.00%)	0(0.00%)	0(0.00%)	0(0.00%)	7(87.50%)	0(0.00%)	0(0.00%)	0(0.00%)	1(12.50%)	0(0.00%)	0(0.00%)	0(0.00%)	0(0.00%)	0(0.00%)	0(0.00%)	0(0.00%)	0(0.00%)	0(0.00%)	0(0.00%)
chr9	3(20.00%)	0(0.00%)	0(0.00%)	1(6.67%)	0(0.00%)	2(13.33%)	0(0.00%)	0(0.00%)	5(33.33%)	0(0.00%)	2(13.33%)	0(0.00%)	1(6.67%)	0(0.00%)	0(0.00%)	0(0.00%)	1(6.67%)	0(0.00%)	0(0.00%)	0(0.00%)	0(0.00%)	0(0.00%)
chr10	0(0.00%)	0(0.00%)	0(0.00%)	0(0.00%)	0(0.00%)	1(25.00%)	0(0.00%)	0(0.00%)	0(0.00%)	3(75.00%)	0(0.00%)	0(0.00%)	0(0.00%)	0(0.00%)	0(0.00%)	0(0.00%)	0(0.00%)	0(0.00%)	0(0.00%)	0(0.00%)	0(0.00%)	0(0.00%)
chr11	0(0.00%)	0(0.00%)	0(0.00%)	0(0.00%)	0(0.00%)	0(0.00%)	1(8.33%)	0(0.00%)	2(16.67%)	0(0.00%)	7(58.33%)	0(0.00%)	0(0.00%)	0(0.00%)	0(0.00%)	0(0.00%)	0(0.00%)	0(0.00%)	1(8.33%)	0(0.00%)	0(0.00%)	1(8.33%)
chr12	0(0.00%)	2(12.50%)	1(6.25%)	1(6.25%)	0(0.00%)	0(0.00%)	1(6.25%)	0(0.00%)	0(0.00%)	1(6.25%)	2(12.50%)	7(43.75%)	0(0.00%)	1(6.25%)	0(0.00%)	0(0.00%)	0(0.00%)	0(0.00%)	0(0.00%)	0(0.00%)	0(0.00%)	0(0.00%)
chr13	0(0.00%)	0(0.00%)	0(0.00%)	0(0.00%)	0(0.00%)	0(0.00%)	0(0.00%)	0(0.00%)	0(0.00%)	0(0.00%)	0(0.00%)	0(0.00%)	0(0.00%)	0(0.00%)	0(0.00%)	0(0.00%)	0(0.00%)	0(0.00%)	0(0.00%)	0(0.00%)	0(0.00%)	0(0.00%)
chr14	4(20.00%)	1(5.00%)	2(10.00%)	0(0.00%)	0(0.00%)	0(0.00%)	0(0.00%)	1(5.00%)	0(0.00%)	2(10.00%)	1(5.00%)	0(0.00%)	0(0.00%)	8(40.00%)	1(5.00%)	0(0.00%)	0(0.00%)	0(0.00%)	0(0.00%)	0(0.00%)	0(0.00%)	0(0.00%)
chr15	0(0.00%)	1(16.67%)	0(0.00%)	0(0.00%)	0(0.00%)	0(0.00%)	0(0.00%)	0(0.00%)	0(0.00%)	0(0.00%)	0(0.00%)	0(0.00%)	0(0.00%)	0(0.00%)	5(83.33%)	0(0.00%)	0(0.00%)	0(0.00%)	0(0.00%)	0(0.00%)	0(0.00%)	0(0.00%)
chr16	6(26.09%)	1(4.35%)	4(17.39%)	1(4.35%)	0(0.00%)	2(8.70%)	1(4.35%)	0(0.00%)	0(0.00%)	1(4.35%)	0(0.00%)	1(4.35%)	0(0.00%)	1(4.35%)	2(8.70%)	1(4.35%)	0(0.00%)	0(0.00%)	0(0.00%)	0(0.00%)	0(0.00%)	1(4.35%)
chr17	0(0.00%)	0(0.00%)	1(8.33%)	1(8.33%)	0(0.00%)	0(0.00%)	0(0.00%)	1(8.33%)	0(0.00%)	1(8.33%)	2(16.67%)	0(0.00%)	0(0.00%)	1(8.33%)	0(0.00%)	0(0.00%)	5(41.67%)	0(0.00%)	0(0.00%)	0(0.00%)	0(0.00%)	0(0.00%)
chr18	2(9.09%)	1(4.55%)	4(18.18%)	0(0.00%)	4(18.18%)	1(4.55%)	1(4.55%)	0(0.00%)	2(9.09%)	0(0.00%)	2(9.09%)	0(0.00%)	0(0.00%)	0(0.00%)	1(4.55%)	0(0.00%)	0(0.00%)	2(9.09%)	0(0.00%)	1(4.55%)	0(0.00%)	0(0.00%)
chr19	2(7.14%)	4(14.29%)	1(3.57%)	2(7.14%)	0(0.00%)	1(3.57%)	0(0.00%)	4(14.29%)	0(0.00%)	0(0.00%)	3(10.71%)	0(0.00%)	0(0.00%)	2(7.14%)	1(3.57%)	2(7.14%)	0(0.00%)	0(0.00%)	4(14.29%)	0(0.00%)	0(0.00%)	2(7.14%)
chr20	0(0.00%)	0(0.00%)	0(0.00%)	0(0.00%)	0(0.00%)	0(0.00%)	0(0.00%)	0(0.00%)	0(0.00%)	0(0.00%)	0(0.00%)	1(50.00%)	0(0.00%)	0(0.00%)	0(0.00%)	0(0.00%)	0(0.00%)	0(0.00%)	0(0.00%)	1(50.00%)	0(0.00%)	0(0.00%)
chr21	0(0.00%)	0(0.00%)	0(0.00%)	0(0.00%)	0(0.00%)	0(0.00%)	0(0.00%)	0(0.00%)	0(0.00%)	0(0.00%)	0(0.00%)	0(0.00%)	0(0.00%)	1(25.00%)	0(0.00%)	0(0.00%)	0(0.00%)	0(0.00%)	0(0.00%)	0(0.00%)	0(0.00%)	1(25.00%)
chr22	0(0.00%)	0(0.00%)	0(0.00%)	0(0.00%)	0(0.00%)	0(0.00%)	0(0.00%)	0(0.00%)	0(0.00%)	0(0.00%)	0(0.00%)	0(0.00%)	0(0.00%)	0(0.00%)	0(0.00%)	0(0.00%)	0(0.00%)	0(0.00%)	0(0.00%)	0(0.00%)	2(100.00%)	0(0.00%)

[truncated: 4 more sheets: Supplementary Table S10, Supplementary Table S11, Supplementary Table S12, Supplementary Table S13]
